# Supplementary material for: Mathematical models of drug-resistant tuberculosis lack bacterial heterogeneity: A systematic review
Source: PLoS Pathog. 2024 Apr 10;20(4):e1011574. doi: 10.1371/journal.ppat.1011574 (PMC11060536; doi:10.1371/journal.ppat.1011574)
Supplement: S1 Table — (XLSX) [file ppat.1011574.s006.xlsx]

## Sheet: Main
Papers						Reason for exclusion from stage 1	Reason for exclusion from stage 2					Species					Theoretical					Actual resistance
Key	Index	Publication Year	Author	Title	Status			Model_type	Aim	Setting	Geographical location	M_tb	other_MB	other_MB_type	HIV	other disease	DR	DR1/2	MDR_t	Other	Other details	INH	RIF	INH + another 1st line	MDR/RR	XDR	Pre-MDR	Pre-XDR	Multiple R	Multiple R details	All mono combs
L4YNYVW5	1A	2020	Agnarson, Abela Mpobela; Wang, Xiao Chun; Potluri, Ravi; Bhandari, Hitesh; Dhir, Amit; Kambili, Chrispin; Metz, Laurent	Long-term impact of the adoption of bedaquiline-containing regimens on the burden of drug-resistant tuberculosis in China.	No - exclude from stage 2	Included	No bacterial heterogeneity	State transition	Treatment interventions	Geographical	China	1	0	0	0	0	1
A2SF2RUE	1B	2014	Agusto, F B; Adekunle, A I	Optimal control of a two-strain tuberculosis-HIV/AIDS co-infection model.	No - exclude from stage 2	Included	No bacterial heterogeneity	Transmission	Interventions + cost effectiveness	N/A	N/A	1	0		1	0	1
IXLCIKKJ	1C	2015	Agusto, F. B.; Cook, J.; Shelton, P. D.; Wickers, M. G.	Mathematical Model of MDR-TB and XDR-TB with Isolation and Lost to Follow-Up	No - exclude from stage 2	Included	No bacterial heterogeneity	Transmission	Theoretical	N/A	N/A	1	0		0	0									1	1
AML5UPPR	1D	2007	Alavez-Ramirez, Justino; Castellanos, J Rogelio Avendano; Esteva, Lourdes; Flores, Jose Antonio; Fuentes-Allen, Jose Luis; Garcia-Ramos, Gisela; Gomez, Guillermo; Lopez-Estrada, Jesus	Within-host population dynamics of antibiotic-resistant M. tuberculosis.	Yes - include for stage 2	Included	Included	Bacterial growth	Data analysis	N/A	N/A	1	0		0	0		1	1			1	1		1
XF5YY7V2	1E	2020	Alemayehu, S.; Yigezu, A.; Hailemariam, D.; Hailu, A.	Cost-effectiveness of treating multidrug-resistant tuberculosis in treatment initiative centers and treatment follow-up centers in Ethiopia	No - exclude from stage 2	Included	No bacterial heterogeneity	State transition	Treatment interventions + cost effectiveness	Geographical	Ethiopia	1	0		1	0									1
9AFT8QFV	1F	2016	Alhassan, A.; Nokoe, K. S.	Modelling the transitional dynamics of mycobacterium tuberculosis strain	No - exclude from stage 2	Included	No bacterial heterogeneity	State transition	Data analysis	N/A	N/A	1	0		0	0									1	1
B6WP33ZM	1G	1985	Almeida, J G; Chacko, C J	Computerized mathematical model of M. leprae population dynamics during multiple drug therapy.	Yes - include for stage 2	Included	Included	Bacterial growth	Treatment interventions	N/A	N/A	0	1	leprae	0	0				1	Bactericidal; Bacteriostatic
6IRJPANT	1H	2012	Ankomah, Peter; Levin, Bruce R	Two-drug antimicrobial chemotherapy: a mathematical model and experiments with Mycobacterium marinum.	Yes - include for stage 2	Included	Included	Bacterial growth	Treatment interventions	Laboratory	Laboratory	1	1	marinum	0	0		1	1				1						1	RIF + AMI; RIF + CLR; RIF + STR; RIF + MOX; AMI + CLR; AMI + STR; AMI + MOX; CLR + STR; CLR + MOX; STR + MOX; AMI; CLR; STR; MOX
VUZUF5HI	1I	2020	Arinaminpathy, N.; Gomez, G. B.; Sachdeva, K. S.; Rao, R.; Parmar, M.; Nair, S. A.; Rade, K.; Kumta, S.; Hermann, D.; Hanson, C.; Chin, D. P.; Dewan, P.	The potential deployment of a pan-tuberculosis drug regimen in India: A modelling analysis	No - exclude from stage 2	Included	No bacterial heterogeneity	Transmission	Treatment interventions + cost effectiveness	Geographical	India	1	0		0	0									1
AMRPNKK9	1J	2019	Arinaminpathy, N.; Mandal, S.; Bhatia, V.; McLeod, R.; Sharma, M.; Swaminathan, S.; Hyder, K.; Mandal, P.; Sarkar, S.; Singh, P.	Strategies for ending tuberculosis in the South-East Asian Region: A modelling approach	No - exclude from stage 2	Included	No bacterial heterogeneity	Transmission	Interventions	Geographical	Brunei; Myanmar; Cambodia; Timor-Leste; Indonesia; Laos; Malaysia; Philippines; Singapore; Thailand; Vietnam	1	0		1	0									1
Z358XC87	1K	2019	Arinaminpathy, Nimalan; Deo, Sarang; Singh, Simrita; Khaparde, Sunil; Rao, Raghuram; Vadera, Bhavin; Kulshrestha, Niraj; Gupta, Devesh; Rade, Kiran; Nair, Sreenivas Achuthan; Dewan, Puneet	Modelling the impact of effective private provider engagement on tuberculosis control in urban India	No - exclude from stage 2	Included	No bacterial heterogeneity	Transmission	Interventions	Geographical	India	1	0		0	0									1
ZBWPM2NP	1L	2021	Arinaminpathy, Nimalan; Nandi, Arindam; Vijayan, Shibu; Jha, Nita; Nair, Sreenivas A.; Kumta, Sameer; Dewan, Puneet; Rade, Kiran; Vadera, Bhavin; Rao, Raghuram; Sachdeva, Kuldeep S.	Engaging with the private healthcare sector for the control of tuberculosis in India: cost and cost-effectiveness	No - exclude from stage 2	Included	No bacterial heterogeneity	Transmission	Interventions + cost effectiveness	Geographical	India	1	0		0	0									1
8AMMU2A2	1M	2007	Atun, Rifat A; Lebcir, Reda M; Drobniewski, Francis; McKee, Martin; Coker, Richard J	High coverage with HAART is required to substantially reduce the number of deaths from tuberculosis: system dynamics simulation.	No - exclude from stage 2	Included	No bacterial heterogeneity	Transmission	Interventions	Geographical	Russia	1	0		1	0									1
ZZ2MUHRY	1N	2007	Atun, Rifat A; Lebcir, Reda M; McKee, Martin; Habicht, Jarno; Coker, Richard J	Impact of joined-up HIV harm reduction and multidrug resistant tuberculosis control programmes in Estonia: System dynamics simulation model.	No - exclude from stage 2	Included	No bacterial heterogeneity	Transmission	Interventions	Geographical	Estonia	1	0		1	0									1
52HIY9GX	1O	2005	Atun, Rifat A; Lebcir, Reda; Drobniewski, Francis; Coker, Richard J	Impact of an effective multidrug-resistant tuberculosis control programme in the setting of an immature HIV epidemic: system dynamics simulation model.	No - exclude from stage 2	Included	No bacterial heterogeneity	Transmission	Interventions	Geographical	Russia	1	0		1	0									1
HHGEC95X	1P	2016	Ayabina, Diepreye; Hendon-Dunn, Charlotte; Bacon, Joanna; Colijn, Caroline	Diverse drug-resistant subpopulations of Mycobacterium tuberculosis are sustained in continuous culture.	Yes - include for stage 2	Included	Included	Bacterial growth	Data analysis	Laboratory	Laboratory	1	0		0	0						1
95QNCRDT	1Q	2008	Basu, S; Galvani, A P	The transmission and control of XDR TB in South Africa: an operations research and mathematical modelling approach.	No - exclude from stage 2	Included	No bacterial heterogeneity	Transmission	Interventions	Geographical	South Africa	1	0		1	0										1
E8IZDUR4	1R	2009	Basu, S.; Maru, D.; Poolman, E.; Galvani, A.	Primary and secondary tuberculosis preventive treatment in HIV clinics: Simulating alternative strategies	No - exclude from stage 2	Included	No bacterial heterogeneity	Transmission	Treatment interventions	Geographical	Botswana	1			1							1
TQ34YLDG	1S	2007	Basu, Sanjay; Andrews, Jason R; Poolman, Eric M; Gandhi, Neel R; Shah, N Sarita; Moll, Anthony; Moodley, Prashini; Galvani, Alison P; Friedland, Gerald H	Prevention of nosocomial transmission of extensively drug-resistant tuberculosis in rural South African district hospitals: an epidemiological modelling study.	No - exclude from stage 2	Included	No bacterial heterogeneity	Transmission	Interventions	Geographical	South Africa	1	0		1	0									1	1
RRGKGVY4	1T	2009	Basu, Sanjay; Friedland, Gerald H; Medlock, Jan; Andrews, Jason R; Shah, N Sarita; Gandhi, Neel R; Moll, Anthony; Moodley, Prashini; Sturm, A Willem; Galvani, Alison P	Averting epidemics of extensively drug-resistant tuberculosis.	No - exclude from stage 2	Included	No bacterial heterogeneity	Transmission	Burden	Geographical	South Africa	1	0		1	0										1
HVEJP2CZ	1U	2008	Basu, Sanjay; Orenstein, Evan; Galvani, Alison P	The theoretical influence of immunity between strain groups on the progression of drug-resistant tuberculosis epidemics.	Yes - include for stage 2	Included	Included	Transmission	Data analysis	N/A	N/A	1	0		1	0	1
9XBB5UQS	1V	2011	Basu, Sanjay; Stuckler, David; McKee, Martin	Addressing institutional amplifiers in the dynamics and control of tuberculosis epidemics.	No - exclude from stage 2	Included	No bacterial heterogeneity	Transmission	Interventions	Other	community + institutional amplifier; Mines; Hospital; Prisons	1	0		1	0									1
W2Y4ZELI	1X	2011	Bhunu, C. P.	Mathematical analysis of a three-strain tuberculosis transmission model	No - exclude from stage 2	Included	No bacterial heterogeneity	Transmission	Theoretical	Geographical	Zimbabwe	1	0		0	0									1	1
JBJJJI5G	1Y	2009	Bhunu, C. P.; Garira, W.	A Two Strain Tuberculosis Transmission Model with Therapy and Quarantine	No - exclude from stage 2	Included	No bacterial heterogeneity	Transmission	Interventions	Geographical	Zimbabwe	1	0		0	0									1
GKRAVF8S	1Z	2003	Biot, M; Chandramohan, D; Porter, J D H	Tuberculosis treatment in complex emergencies: are risks outweighing benefits?.	No - exclude from stage 2	Included	No bacterial heterogeneity	Decision analytic	Treatment interventions + cost effectiveness	N/A	N/A	1	0		0	0									1
YAHT4UIB	2A	2010	Bishai, Jason D; Bishai, William R; Bishai, David M	Heightened vulnerability to MDR-TB epidemics after controlling drug-susceptible TB.	No - exclude from stage 2	Included	No bacterial heterogeneity	Transmission	Interventions	N/A	N/A	1	0		0	0									1
24QEYY9V	2B	1998	Blower, S M; Gerberding, J L	Understanding, predicting and controlling the emergence of drug-resistant tuberculosis: a theoretical framework.	No - exclude from stage 2	Included	No bacterial heterogeneity	Transmission	Interventions	N/A	N/A	1	0		0	0	1
GTKHYJLN	2C	1996	Blower, S M; Small, P M; Hopewell, P C	Control strategies for tuberculosis epidemics: new models for old problems.	No - exclude from stage 2	Included	No bacterial heterogeneity	Transmission	Interventions	N/A	N/A	1	0		0	0	1
8TI472QC	2D	2004	Blower, Sally M; Chou, Tom	Modelling the emergence of the 'hot zones': tuberculosis and the amplification dynamics of drug resistance.	Yes - include for stage 2	Included	Included	Transmission	Data analysis	N/A	N/A	1	0		0	0									1	1	1
LTJKVH6B	2E	2016	Cadosch, Dominique; Abel Zur Wiesch, Pia; Kouyos, Roger; Bonhoeffer, Sebastian	The Role of Adherence and Retreatment in De Novo Emergence of MDR-TB.	Yes - include for stage 2	Included	Included	Bacterial growth	Data analysis	Laboratory	Laboratory	1	0		0	0						1	1						1	PZA; ETM; STR	1
MDHPYY38	2F	2018	Carvalho, A. R. M.; Pinto, C. M. A.	Non-integer order analysis of the impact of diabetes and resistant strains in a model for TB infection	No - exclude from stage 2	Included	No bacterial heterogeneity	Transmission	Theoretical	N/A	N/A	1	0		0	diabetes									1
VE9H4SF2	2G	1997	Castillo-Chavez, C; Feng, Z	To treat or not to treat: the case of tuberculosis.	No - exclude from stage 2	Included	No bacterial heterogeneity	Transmission	Theoretical	N/A	N/A	1	0		0	0	1
NI9KUI5S	2H	2015	Chindelevitch, L.; Menzies, N. A.; Pretorius, C.; Stover, J.; Salomon, J. A.; Cohen, T.	Evaluating the potential impact of enhancing HIV treatment and tuberculosis control programmes on the burden of tuberculosis	No - exclude from stage 2	Included	No bacterial heterogeneity	Transmission	Interventions	Geographical	South Africa	1	0		1	0						1	1		1	1
6I823APW	2I	2021	Cho, Hyunwoo; Park, Youngmok; Seok, Jeongjoo; Yeom, Joon Sup; Choi, Jun Yong; Kim, Hee Jin; Kang, Young Ae; Lee, Jeehyun	Predicting the impact of control strategies on the tuberculosis burden in South and North Korea using a mathematical model	No - exclude from stage 2	Included	No bacterial heterogeneity	Transmission	Interventions	Geographical	South Korea; North Korea	1	0		0	0									1
TU5DRQMU	2J	2020	Cilloni, L.; Kranzer, K.; Stagg, H. R.; Arinaminpathy, N.	Trade-offs between cost and accuracy in active case finding for tuberculosis: A dynamic modelling analysis	No - exclude from stage 2	Included	No bacterial heterogeneity	Transmission	Interventions + cost effectiveness	Geographical	India	1	0		0	0									1
5NBGMHQP	2K	2008	Cohen, Ted; Colijn, Caroline; Finklea, Bryson; Wright, Abigail; Zignol, Matteo; Pym, Alexander; Murray, Megan	Are survey-based estimates of the burden of drug resistant TB too low? Insight from a simulation study.	No - exclude from stage 2	Included	No bacterial heterogeneity	Transmission	Burden	N/A	N/A	1	0		0	0									1
JAMN9TAC	2L	2010	Cohen, Ted; Hedt, Bethany L; Pagano, Marcello	Estimating the magnitude and direction of bias in tuberculosis drug resistance surveys conducted only in the public sector: a simulation study.	No - exclude from stage 2	Included	No bacterial heterogeneity	State transition	Burden	Geographical	India	1	0		0	0									1
4XDUZVHI	2M	2006	Cohen, Ted; Lipsitch, Marc; Walensky, Rochelle P; Murray, Megan	Beneficial and perverse effects of isoniazid preventive therapy for latent tuberculosis infection in HIV-tuberculosis coinfected populations.	Yes - include for stage 2	Included	Included	Transmission	Treatment interventions	N/A	N/A	1	0		1	0								1
828V5T2M	2N	2004	Cohen, Ted; Murray, Megan	Modelling epidemics of multidrug-resistant M. tuberculosis of heterogeneous fitness.	Yes - include for stage 2	Included	Included	Transmission	Data analysis	N/A	N/A	1	0		0	0									1
SAPUY4SA	2O	2011	Colijn, Caroline; Cohen, Ted; Ganesh, Ayalvadi; Murray, Megan	Spontaneous emergence of multiple drug resistance in tuberculosis before and during therapy.	Yes - include for stage 2	Included	Included	Bacterial growth	Data analysis	N/A	N/A	1	0		0	0						1			1
ZGGGQYWJ	2P	2009	Colijn, Caroline; Cohen, Ted; Murray, Megan	Latent coinfection and the maintenance of strain diversity.	No - exclude from stage 2	Included	Theoretical	Transmission	Theoretical	N/A	N/A	1	0		0	0								1
P5Q4BM34	2Q	2011	de Espindola, A. L.; Bauch, C. T.; Cabella, B. C. T.; Martinez, A. S.	An agent-based computational model of the spread of tuberculosis	No - exclude from stage 2	Included	No bacterial heterogeneity	Transmission	Theoretical	N/A	N/A	1	0		0	0	1
NH7LKQ2C	2R	2020	Denegre, A. A.; Myers, K.; Fefferman, N. H.	Impact of strain competition on bacterial resistance in immunocompromised populations	No - exclude from stage 2	Included	No bacterial heterogeneity	Transmission	Burden	Geographical	Swaziland	1	0		1	0	1
XKSEKCKE	2S	2020	DeNegre, Ashley A; Myers, Kellen; Fefferman, Nina H	Impact of chemorophylaxis policy for AIDS-immunocompromised patients on emergence of bacterial resistance.	No - exclude from stage 2	Included	No bacterial heterogeneity	Transmission	Treatment interventions	Geographical	Indonesia; Swaziland	1	0		1	0	1
T5DYRYWK	2T	2019	DeNegre, Ashley A; Ndeffo Mbah, Martial L; Myers, Kellen; Fefferman, Nina H	Emergence of antibiotic resistance in immunocompromised host populations: A case study of emerging antibiotic resistant tuberculosis in AIDS patients.	No - exclude from stage 2	Included	No bacterial heterogeneity	Transmission	Data analysis	Geographical	Indonesia; Swaziland	1	0		1	0	1
UT5X9QTT	2U	2014	Denholm, Justin T; McBryde, Emma S	Can Australia eliminate TB? Modelling immigration strategies for reaching MDG targets in a low-transmission setting.	No - exclude from stage 2	Included	No bacterial heterogeneity	Decision analytic	Interventions	Geographical	Australia	1	0		1	diabetes									1
8STDQ2DG	2V	2014	Denkinger, Claudia M; Pai, Madhukar; Dowdy, David W	Do we need to detect isoniazid resistance in addition to rifampicin resistance in diagnostic tests for tuberculosis?.	No - exclude from stage 2	Included	No bacterial heterogeneity	Transmission	Interventions	Geographical	India	1	0		0	0						1			1
5GSVBTYK	2X	2016	Diel, Roland; Nienhaus, Albert; Hillemann, Doris; Richter, Elvira	Cost-benefit analysis of Xpert MTB/RIF for tuberculosis suspects in German hospitals.	No - exclude from stage 2	Included	No bacterial heterogeneity	Decision analytic	Interventions + cost effectiveness	Geographical	Germany	1	0		0	0									1
64QQFMR4	2Y	2019	Doan, T N; Varleva, T; Zamfirova, M; Tyufekchieva, M; Keshelava, A; Hristov, K; Yaneva, A; Gadzheva, B; Zhang, S; Irbe, S; Ragonnet, R; McBryde, E S; Trauer, J M	Strategic investment in tuberculosis control in the Republic of Bulgaria.	No - exclude from stage 2	Included	No bacterial heterogeneity	Transmission	Interventions + cost effectiveness	Geographical	Bulgaria; Prisons; Roma	1	0		0	diabetes									1
UWQU6TWY	2Z	2018	Doan, Tan N; Cao, Pengxing; Emeto, Theophilus I; McCaw, James M; McBryde, Emma S	Predicting the Outcomes of New Short-Course Regimens for Multidrug-Resistant Tuberculosis Using Intrahost and Pharmacokinetic-Pharmacodynamic Modeling.	No - exclude from stage 2	Included	No bacterial heterogeneity	PK/PD	Treatment interventions	Within-host	Within-host	1	0		0	0									1
ZZHJVDZE	3A	2016	Dodd, Peter J; Sismanidis, Charalambos; Seddon, James A	Global burden of drug-resistant tuberculosis in children: a mathematical modelling study.	No - exclude from stage 2	Included	No bacterial heterogeneity	State transition + Statistical	Burden	Geographical	Global	1	0		0	0						1	1		1	1			1	MDR + FQ; MDR + SLInject
T86566AK	3B	2014	Dowdy, D W; van't Hoog, A; Shah, M; Cobelens, F	Cost-effectiveness of rapid susceptibility testing against second-line drugs for tuberculosis.	No - exclude from stage 2	Included	No bacterial heterogeneity	Decision analytic	Interventions + cost effectiveness	Geographical	Bangladesh; China	1	0		0	0						1			1	1
F4JTC5AK	3C	2014	Dowdy, David W; Andrews, Jason R; Dodd, Peter J; Gilman, Robert H	A user-friendly, open-source tool to project impact and cost of diagnostic tests for tuberculosis.	No - exclude from stage 2	Included	No bacterial heterogeneity	Transmission	Interventions + cost effectiveness	Other	High-Incidence Setting; Low-Incidence Setting; High MDR Setting; High HIV Setting	1	0		1	0						1			1
Z6FEUDJZ	3D	2008	Dowdy, David W; Chaisson, Richard E; Maartens, Gary; Corbett, Elizabeth L; Dorman, Susan E	Impact of enhanced tuberculosis diagnosis in South Africa: a mathematical model of expanded culture and drug susceptibility testing.	No - exclude from stage 2	Included	No bacterial heterogeneity	Transmission	Interventions	Geographical	South Africa	1	0		1	0									1	1
I3VSDWAD	3E	2014	Drusano, George L; Neely, Michael; Van Guilder, Michael; Schumitzky, Alan; Brown, David; Fikes, Steven; Peloquin, Charles; Louie, Arnold	Analysis of combination drug therapy to develop regimens with shortened duration of treatment for tuberculosis.	Yes - include for stage 2	Included	Included	PK/PD	Treatment interventions	Laboratory	Laboratory	1	0		0	0							1						1	LZD; RIF + LZD
AVK2FZUB	3F	2001	Dye, C; Espinal, M A	Will tuberculosis become resistant to all antibiotics?.	No - exclude from stage 2	Included	No bacterial heterogeneity	Transmission	Data analysis	N/A	N/A	1	0		0	0						1			1
6TWZDEE6	3G	2000	Dye, C; Williams, B G	Criteria for the control of drug-resistant tuberculosis.	No - exclude from stage 2	Included	No bacterial heterogeneity	Transmission	Interventions	N/A	N/A	1	0		0	0	1								1
8G2DI6E5	3H	2012	Espindola, A. L.; Girardi, D.; Penna, T. J. P.; Bauch, C. T.; Martinez, A. S.; Cabella, B. C. T.	EXPLORATION OF THE PARAMETER SPACE IN AN AGENT-BASED MODEL OF TUBERCULOSIS SPREAD: EMERGENCE OF DRUG RESISTANCE IN DEVELOPING VS DEVELOPED COUNTRIES	No - exclude from stage 2	Included	No bacterial heterogeneity	Transmission	Theoretical	N/A	N/A	1	0		0	0	1
UMBPV4BI	3I	2017	Espindola, Aquino L; Varughese, Marie; Laskowski, Marek; Shoukat, Affan; Heffernan, Jane M; Moghadas, Seyed M	Strategies for halting the rise of multidrug resistant TB epidemics: assessing the effect of early case detection and isolation.	No - exclude from stage 2	Included	No bacterial heterogeneity	Transmission	Interventions	N/A	N/A	1	0		0	0									1	1
JYFFZGHG	3J	2020	Faraj, Alan; Clewe, Oskar; Svensson, Robin J; Mukamolova, Galina V; Barer, Michael R; Simonsson, Ulrika S H	Difference in persistent tuberculosis bacteria between in vitro and sputum from patients: implications for translational predictions.	Yes - include for stage 2	Included	Included	PK/PD	Data analysis	Laboratory	Laboratory	1	0		0	0				1	Persistence													* not Bangladesh but B regimen! Within=host?!
GS74792T	3K	2002	Feng, Z.; Iannelli, M.; Milner, F. A.	A two-strain tuberculosis model with age of infection	No - exclude from stage 2	Included	No bacterial heterogeneity	Transmission	Theoretical	N/A	N/A	1	0		0	0	1
PQCIA2H5	3L	2015	Ferro, Beatriz E; Srivastava, Shashikant; Deshpande, Devyani; Sherman, Carleton M; Pasipanodya, Jotam G; van Soolingen, Dick; Mouton, Johan W; van Ingen, Jakko; Gumbo, Tawanda	Amikacin Pharmacokinetics/Pharmacodynamics in a Novel Hollow-Fiber Mycobacterium abscessus Disease Model.	No - exclude from stage 2	Included	No bacterial heterogeneity	PK/PD	Treatment interventions	Laboratory	Laboratory		1	abscessus																AMI
WVJ43ZAD	3M	2017	Fofana, Mariam O; Shrestha, Sourya; Knight, Gwenan M; Cohen, Ted; White, Richard G; Cobelens, Frank; Dowdy, David W	A Multistrain Mathematical Model To Investigate the Role of Pyrazinamide in the Emergence of Extensively Drug-Resistant Tuberculosis.	No - exclude from stage 2	Included	No bacterial heterogeneity	Transmission	Treatment interventions	Geographical	South East Asia	1	0		0	0							1						1	PZA; FQ	1
INZ3TETN	3N	2013	Ford, Christopher B; Shah, Rupal R; Maeda, Midori Kato; Gagneux, Sebastien; Murray, Megan B; Cohen, Ted; Johnston, James C; Gardy, Jennifer; Lipsitch, Marc; Fortune, Sarah M	Mycobacterium tuberculosis mutation rate estimates from different lineages predict substantial differences in the emergence of drug-resistant tuberculosis.	Yes - include for stage 2	Included	Included	Bacterial growth	Data analysis	Within-host	Within-host	1	0		0	0						1	1		1
9FX8TLRP	3O	2020	Fors, J.; Strydom, N.; Fox, W. S.; Keizer, R. J.; Savic, R. M.	Mathematical model and tool to explore shorter multi-drug therapy options for active pulmonary tuberculosis	Yes - include for stage 2	Included	Included	Bacterial growth	Treatment interventions	Within-host	Within-host	1	0		0	0						1	1						1	PZA; ETM
4VBNN2AH	3P	2015	Fox, Gregory J; Oxlade, Olivia; Menzies, Dick	Fluoroquinolone Therapy for the Prevention of Multidrug-Resistant Tuberculosis in Contacts. A Cost-Effectiveness Analysis.	No - exclude from stage 2	Included	No bacterial heterogeneity	Decision analytic	Treatment interventions + cost effectiveness	Geographical	USA	1	0		0	0									1				1	MDR + FQ
DAY4EFHI	3Q	2021	Fu, Han; Lewnard, Joseph A.; Frost, Isabel; Laxminarayan, Ramanan; Arinaminpathy, Nimalan	Modelling the global burden of drug-resistant tuberculosis avertable by a post-exposure vaccine	No - exclude from stage 2	Included	No bacterial heterogeneity	Transmission	Interventions	Geographical	India; Pakistan; Indonesia; Philippines; Myanmar; Bangladesh; Ethiopia; Russia; Ukraine; South Africa; Mozambique; Democratic Republic of the Congo; Zimbabwe; Nigeria; Thailand; Angola; Kenya; China; Vietnam; North Korea; Kazakhstan; Uzbekistan; Somalia; Peru; Kyrgyzstan; Papua New Guinea; Tajikistan; Belarus; Moldova; Azerbaijan	1	0		1	0									1
LMB8V9AD	3R	1969	Galvez Brandon, J.; Bartmann, K.	Statistical aspects of the proportion method for determining the drug resistance of tubercle bacilli	No - exclude from stage 2	Included	No bacterial heterogeneity	Bacterial growth	Data analysis	Laboratory	Laboratory	1					1
XJG86FV6	3S	2021	Gausi, Kamunkhwala; Ignatius, Elisa H.; Sun, Xin; Kim, Soyeon; Moran, Laura; Wiesner, Lubbe; von Groote-Bidlingmaier, Florian; Hafner, Richard; Donahue, Kathleen; Vanker, Naadira; Rosenkranz, Susan L.; Swindells, Susan; Diacon, Andreas H.; Nuermberger, Eric L.; Dooley, Kelly E.; Denti, Paolo	A Semi mechanistic Model of the Bactericidal Activity of High-Dose Isoniazid against Multidrug-Resistant Tuberculosis: Results from a Randomized Clinical Trial	No - exclude from stage 2	Included	No bacterial heterogeneity	PK/PD	Treatment interventions	Laboratory	Laboratory	1										1												* infectivity = transmission
W98XILJK	3T	2015	Gilbert, Jennifer A; Long, Elisa F; Brooks, Ralph P; Friedland, Gerald H; Moll, Anthony P; Townsend, Jeffrey P; Galvani, Alison P; Shenoi, Sheela V	Integrating Community-Based Interventions to Reverse the Convergent TB/HIV Epidemics in Rural South Africa.	No - exclude from stage 2	Included	No bacterial heterogeneity	Transmission	Interventions	Geographical	South Africa	1	0		1	0									1	1
KC77KRLD	3U	2016	Gilbert, Jennifer A; Shenoi, Sheela V; Moll, Anthony P; Friedland, Gerald H; Paltiel, A David; Galvani, Alison P	Cost-Effectiveness of Community-Based TB/HIV Screening and Linkage to Care in Rural South Africa.	No - exclude from stage 2	Included	No bacterial heterogeneity	Transmission	Interventions + cost effectiveness	Geographical	South Africa	1	0		1	0									1	1
X3RBYWH3	3V	2021	Gosce, Lara; Abou Jaoude, Gerard J.; Kedziora, David J.; Benedikt, Clemens; Hussain, Azfar; Jarvis, Sarah; Skrahina, Alena; Klimuk, Dzmitry; Hurevich, Henadz; Zhao, Feng; Fraser-Hurt, Nicole; Cheikh, Nejma; Gorgens, Marelize; Wilson, David J.; Abeysuriya, Romesh; Martin-Hughes, Rowan; Kelly, Sherrie L.; Roberts, Anna; Stuart, Robyn M.; Palmer, Tom; Panovska-Griffiths, Jasmina; Kerr, Cliff C.; Wil…	Optima TB: A tool to help optimally allocate tuberculosis spending	No - exclude from stage 2	Included	No bacterial heterogeneity	Transmission	Interventions + cost effectiveness	Geographical	Belarus; Prisons	1	0		1	0									1	1
NDVZRZ6Y	3W	2010	Gumbo, Tawanda	New susceptibility breakpoints for first-line antituberculosis drugs based on antimicrobial pharmacokinetic/pharmacodynamic science and population pharmacokinetic variability.	No - exclude from stage 2	Included	No bacterial heterogeneity	PK/PD	Treatment interventions	Within-host	Within-host	1										1	1						1	MOX; PZA; ETM
7FSE7T8U	3X	2007	Gumbo, Tawanda; Louie, Arnold; Liu, Weiguo; Brown, David; Ambrose, Paul G; Bhavnani, Sujata M; Drusano, George L	Isoniazid bactericidal activity and resistance emergence: integrating pharmacodynamics and pharmacogenomics to predict efficacy in different ethnic populations.	No - exclude from stage 2	Included	No bacterial heterogeneity	PK/PD	Treatment interventions	Within-host	Within-host	1										1
XWT9L2JA	3Y	2008	Gumel, Abba B; Song, Baojun	Existence of multiple-stable equilibria for a multi-drug-resistant model of Mycobacterium tuberculosis.	No - exclude from stage 2	Included	No bacterial heterogeneity	Transmission	Theoretical	N/A	N/A	1	0		0	0	1
NS3PSIQ9	3Z	2018	Hafidh, E. P.; Aulida, N.; Handari, B. D.; Aldila, D.	Optimal control problem from tuberculosis and multidrug resistant tuberculosis transmission model	No - exclude from stage 2	Included	No bacterial heterogeneity	Transmission	Interventions	N/A	N/A	1	0		0	0									1
AIXSR27D	4A	2021	Han, Win Min; Mahikul, Wiriya; Pouplin, Thomas; Lawpoolsri, Saranath; White, Lisa J.; Pan-Ngum, Wirichada	Assessing the impacts of short-course multidrug-resistant tuberculosis treatment in the Southeast Asia Region using a mathematical modeling approach	No - exclude from stage 2	Included	No bacterial heterogeneity	Transmission	Interventions	Geographical	South East Asia	1	0		0	0									1
9VWHNF3X	4B	2019	Heinrichs, M Tobias; Drusano, George L; Brown, David L; Maynard, Michael S; Sy, Sherwin K B; Rand, Kenneth H; Peloquin, Charles A; Louie, Arnold; Derendorf, Hartmut	Dose optimization of moxifloxacin and linezolid against tuberculosis using mathematical modeling and simulation.	No - exclude from stage 2	Included	No bacterial heterogeneity	PK/PD	Treatment interventions	Laboratory	Laboratory	1	0		0	0													1	MOX; LZD
ZSA9X3QK	4C	2016	Houben, R M G J; Lalli, M; Sumner, T; Hamilton, M; Pedrazzoli, D; Bonsu, F; Hippner, P; Pillay, Y; Kimerling, M; Ahmedov, S; Pretorius, C; White, R G	TIME Impact - a new user-friendly tuberculosis (TB) model to inform TB policy decisions.	No - exclude from stage 2	Included	No bacterial heterogeneity	Transmission	Interventions + cost effectiveness	Geographical	Global	1	0		1	0									1
3ZW67QIZ	4D	2016	Houben, Rein M G J; Dodd, Peter J	The Global Burden of Latent Tuberculosis Infection: A Re-estimation Using Mathematical Modelling.	No - exclude from stage 2	Included	No bacterial heterogeneity	State transition + Statistical	Burden	Geographical	Global	1			1							1
YP7QAXP9	4E	2014	Ibarguen-Mondragon, E.; Mosquera, S.; Ceron, M.; Burbano-Rosero, E. M.; Hidalgo-Bonilla, S. P.; Esteva, L.; Romero-Leiton, J. P.	Mathematical modeling on bacterial resistance to multiple antibiotics caused by spontaneous mutations	No - exclude from stage 2	Included	No bacterial heterogeneity	Bacterial growth	Theoretical	Within-host	Within-host	1	0		0	0									1
EYUCAT7F	4F	2016	Ibarguen-Mondragon, E.; Romero-Leiton, J. P.; Esteva, L.; Burbano-Rosero, E. M.	MATHEMATICAL MODELING OF BACTERIAL RESISTANCE TO ANTIBIOTICS BY MUTATIONS AND PLASMIDS	Yes - include for stage 2	Included	Included	Bacterial growth	Theoretical	Within-host	Within-host	1	0		0	0						1	1						1	STR; PZA
WHIN9YXN	4G	2013	Ibarguen-Mondragon, Eduardo; Esteva, Lourdes	On the interactions of sensitive and resistant Mycobacterium tuberculosis to antibiotics.	No - exclude from stage 2	Included	No bacterial heterogeneity	Bacterial growth	Theoretical	Within-host	Within-host	1	0		0	0	1
ZHRQPD3Q	4H	2016	Jabbari, Azizeh; Castillo-Chavez, Carlos; Nazari, Fereshteh; Song, Baojun; Kheiri, Hossein	A two-strain TB model with multiple latent stages.	No - exclude from stage 2	Included	No bacterial heterogeneity	Transmission	Theoretical	N/A	N/A	1	0		0	0	1
RTUEDSWL	4I	2019	Jajarmi, Amin; Ghanbari, Behzad; Baleanu, Dumitru	A new and efficient numerical method for the fractional modeling and optimal control of diabetes and tuberculosis co-existence.	No - exclude from stage 2	Included	No bacterial heterogeneity	Transmission	Theoretical	N/A	N/A	1	0		0	diabetes									1
3GIW6HLU	4J	2021	Jiang, Hui; Zhang, Guolong; Yin, Jinfeng; Zhao, Dongyang; Liu, Fangchao; Yao, Yuxia; Cai, Chao; Xu, Jiying; Li, Xinwei; Xu, Wangli; Li, Weimin	Assessment of Strategies and Epidemiological Characteristics of Tuberculosis in Henan Province, China: Observational Study	No - exclude from stage 2	Included	No bacterial heterogeneity	Transmission	Interventions	Geographical	China	1	0		0	0									1
U3U26U5N	4K	2011	Jit, Mark; Stagg, Helen R; Aldridge, Robert W; White, Peter J; Abubakar, Ibrahim; Find and Treat Evaluation Team	Dedicated outreach service for hard to reach patients with tuberculosis in London: observational study and economic evaluation.	No - exclude from stage 2	Included	No bacterial heterogeneity	State transition	Interventions + cost effectiveness	Geographical	UK	1	0		0	0									1
GXRYMZ3C	4L	2002	Jung, E.; Lenhart, S.; Feng, Z.	Optimal control of treatments in a two-strain tuberculosis model	No - exclude from stage 2	Included	No bacterial heterogeneity	Transmission	Theoretical	N/A	N/A	1	0		0	0	1
7JAQZYGT	4M	2022	Karmakar, Malancha; Ragonnet, Romain; Ascher, David B.; Trauer, James M.; Denholm, Justin T.	Estimating tuberculosis drug resistance amplification rates in high-burden settings	No - exclude from stage 2	Included	No bacterial heterogeneity	Transmission	Data analysis	Geographical	Vietnam; Philippines	1	0		0	0						1	1		1									* not sure what other disease is?
227NKME6	4N	2020	Kendall, E. A.; Malhotra, S.; Cook-Scalise, S.; Dowdy, D. W.; Denkinger, C. M.	Clinical impact of rapid drug susceptibility testing to accompany fluoroquinolone-containing universal tuberculosis regimens: A markov model	Yes - include for stage 2	Included	Included	State transition	Interventions	Geographical	South Africa; South East Asia	1	0		1	0						1	1						1	PZA; MOX; BDQ; PTD; RIF + MOX; RIF + PZA				* not sure what other disease is?
DSXELCFP	4O	2017	Kendall, E. A.; Schumacher, S. G.; Denkinger, C. M.; Dowdy, D. W.	Estimated clinical impact of the Xpert MTB/RIF Ultra cartridge for diagnosis of pulmonary tuberculosis: A modeling study	No - exclude from stage 2	Included	No bacterial heterogeneity	Decision analytic	Interventions	Geographical	India; South Africa; China	1	0		1	0									1
4MFPQKSX	4P	2017	Kendall, E. A.; Shrestha, S.; Cohen, T.; Nuermberger, E.; Dooley, K. E.; Gonzalez-Angulo, L.; Churchyard, G. J.; Nahid, P.; Rich, M. L.; Bansbach, C.; Forissier, T.; Lienhardt, C.; Dowdy, D. W.	Priority-Setting for Novel Drug Regimens to Treat Tuberculosis: An Epidemiologic Model	No - exclude from stage 2	Included	No bacterial heterogeneity	Transmission	Treatment interventions	Geographical	India; South Africa; Philippines; Brazil	1	0		1	0									1									* transmission impact (b1 and b2)
27WD4JKS	4Q	2017	Kendall, Emily A; Azman, Andrew S; Cobelens, Frank G; Dowdy, David W	MDR-TB treatment as prevention: The projected population-level impact of expanded treatment for multidrug-resistant tuberculosis.	No - exclude from stage 2	Included	No bacterial heterogeneity	Transmission	Treatment interventions	Geographical	Vietnam	1	0		0	0									1
PXMEE83Q	4R	2015	Kendall, Emily A; Fofana, Mariam O; Dowdy, David W	Burden of transmitted multidrug resistance in epidemics of tuberculosis: a transmission modelling analysis.	No - exclude from stage 2	Included	No bacterial heterogeneity	Transmission	Burden	Geographical	Global; Bangladesh; Ethiopia; Malawi; Peru; Philippines; Uzbekistan	1	0		0	0									1
K22W5JLC	4S	2017	Kendall, Emily A; Fojo, Anthony T; Dowdy, David W	Expected effects of adopting a 9 month regimen for multidrug-resistant tuberculosis: a population modelling analysis.	No - exclude from stage 2	Included	No bacterial heterogeneity	Transmission	Treatment interventions	Geographical	South East Asia	1	0		0	0									1
M4VEBXZJ	4T	2002	Khan, K.; Muennig, P.; Behta, M.; Zivin, J. G.	Global drug-resistance patterns and the management of latent tuberculosis infection in immigrants to the United States	No - exclude from stage 2	Included	No bacterial heterogeneity	Decision analytic	Treatment interventions + cost effectiveness	Geographical	USA	1										1	1						1	PZA
TYWNNLPV	4U	2015	Knight, Gwenan M; Colijn, Caroline; Shrestha, Sourya; Fofana, Mariam; Cobelens, Frank; White, Richard G; Dowdy, David W; Cohen, Ted	The Distribution of Fitness Costs of Resistance-Conferring Mutations Is a Key Determinant for the Future Burden of Drug-Resistant Tuberculosis: A Model-Based Analysis.	Yes - include for stage 2	Included	Included	Transmission	Data analysis	Other	Low-Incidence Setting; Med-Incidence Setting; High-Incidence Setting	1	0		0	0	1						1
K6JYFW93	4V	2019	Knight, Gwenan M; McQuaid, C Finn; Dodd, Peter J; Houben, Rein M G J	Global burden of latent multidrug-resistant tuberculosis: trends and estimates based on mathematical modelling.	No - exclude from stage 2	Included	No bacterial heterogeneity	State transition + Statistical	Burden	Geographical	Global	1	0		0	0									1
HNN7AXIF	4W	2018	Knight, Gwenan M; Zimic, Mirko; Funk, Sebastian; Gilman, Robert H; Friedland, Jon S; Grandjean, Louis	The relative fitness of drug-resistant Mycobacterium tuberculosis: a modelling study of household transmission in Peru.	No - exclude from stage 2	Included	No bacterial heterogeneity	Transmission	Data analysis	Geographical	Peru	1	0		0	0									1
5I5RJ82M	4X	2022	Kuddus, Md Abdul; McBryde, Emma S.; Adekunle, Adeshina I.; White, Lisa J.; Meehan, Michael T.	Mathematical analysis of a two-strain tuberculosis model in Bangladesh	No - exclude from stage 2	Included	No bacterial heterogeneity	Transmission	Theoretical	Geographical	Bangladesh	1	0		0	0	1
JUGPMIRZ	4Y	2020	Kuddus, Md Abdul; Meehan, Michael T; White, Lisa J; McBryde, Emma S; Adekunle, Adeshina I	Modeling drug-resistant tuberculosis amplification rates and intervention strategies in Bangladesh.	No - exclude from stage 2	Included	No bacterial heterogeneity	Transmission	Interventions + cost effectiveness	Geographical	Bangladesh	1	0		0	0									1									* not Brazil or Philippines?
D4MRMWKI	4Z	2021	Kuddus, Md Abdul; Meehan, Michael T.; Sayem, Md Abu; McBryde, Emma S.	Scenario analysis for programmatic tuberculosis control in Bangladesh: a mathematical modelling study	No - exclude from stage 2	Included	No bacterial heterogeneity	Transmission	Interventions	Geographical	Bangladesh	1	0		0	0									1
RL33NAFP	5A	2016	Kunkel, Amber; Crawford, Forrest W; Shepherd, James; Cohen, Ted	Benefits of continuous isoniazid preventive therapy may outweigh resistance risks in a declining tuberculosis/HIV coepidemic.	No - exclude from stage 2	Included	No bacterial heterogeneity	Transmission	Treatment interventions	Geographical	Botswana	1	0		1	0						1	1		1
THISMUZQ	5B	2014	Langley, Ivor; Lin, Hsien-Ho; Egwaga, Saidi; Doulla, Basra; Ku, Chu-Chang; Murray, Megan; Cohen, Ted; Squire, S Bertel	Assessment of the patient, health system, and population effects of Xpert MTB/RIF and alternative diagnostics for tuberculosis in Tanzania: an integrated modelling approach.	No - exclude from stage 2	Included	No bacterial heterogeneity	Transmission + Operational	Interventions + cost effectiveness	Geographical	Tanzania	1	0		1	0									1
HT96VSIS	5C	2014	Law, S.; Benedetti, A.; Oxlade, O.; Schwartzman, K.; Menzies, D.	Comparing cost-effectiveness of standardised tuberculosis treatments given varying drug resistance	No - exclude from stage 2	Included	No bacterial heterogeneity	Decision analytic	Treatment interventions + cost effectiveness	Geographical	Ecuador	1	0		0	0						1			1
C2T9KM8B	5D	2017	Law, Stephanie; Piatek, Amy S; Vincent, Cheri; Oxlade, Olivia; Menzies, Dick	Emergence of drug resistance in patients with tuberculosis cared for by the Indian health-care system: a dynamic modelling study.	No - exclude from stage 2	Included	No bacterial heterogeneity	Transmission	Burden	Geographical	India	1	0		0	0						1			1
4WSVL4UL	5E	2010	Lebcir, R. M.; Atun, R. A.; Coker, R. J.	System Dynamic simulation of treatment policies to address colliding epidemics of tuberculosis, drug resistant tuberculosis and injecting drug users driven HIV in Russia	No - exclude from stage 2	Included	No bacterial heterogeneity	Transmission	Interventions	Geographical	Russia	1	0		1	0									1
5V2HXWZ5	5F	2009	Lebcir, Reda M; Choudrie, Jyoti; Atun, Rifat A; Coker, Richard J	Using a decision support systems computer simulation model to examine HIV and tuberculosis: the Russian Federation.	No - exclude from stage 2	Included	No bacterial heterogeneity	Transmission	Interventions	Geographical	Russia	1	0		1	0									1
WXKQPYN8	5G	1985	Lechat, M. F.; Misson, C. B.; Lambert, A.; Bouckaert, A.; Vanderveken, M.; Vellut, C.	Simulation of vaccination and resistance in leprosy using an epidemiometric model	No - exclude from stage 2	Included	No bacterial heterogeneity	State transition	Interventions	Geographical	India	0	1	leprae	0	0	1
6K7RAM9T	5H	2020	Li, Bing-Ying; Shi, Wen-Pei; Zhou, Chang-Ming; Zhao, Qi; Diwan, Vinod K; Zheng, Xu-Bin; Li, Yang; Hoffner, Sven; Xu, Biao	Rising challenge of multidrug-resistant tuberculosis in China: a predictive study using Markov modeling.	No - exclude from stage 2	Included	No bacterial heterogeneity	Transmission	Interventions	Geographical	China	1	0		0	0									1
7UMAXLCG	5I	2012	Liao, Chung-Min; Lin, Yi-Jun	Assessing the transmission risk of multidrug-resistant Mycobacterium tuberculosis epidemics in regions of Taiwan.	No - exclude from stage 2	Included	No bacterial heterogeneity	Transmission	Burden	Geographical	Taiwan	1	0		0	0									1
BA75L4IP	5J	2015	Lin, Hsien-Ho; Wang, Lixia; Zhang, Hui; Ruan, Yunzhou; Chin, Daniel P; Dye, Christopher	Tuberculosis control in China: use of modelling to develop targets and policies.	No - exclude from stage 2	Included	No bacterial heterogeneity	Transmission	Interventions	Geographical	China	1	0		0	0									1
ZYEPSQLR	5K	2014	Lin, Y-J; Liao, C-M	Seasonal dynamics of tuberculosis epidemics and implications for multidrug-resistant infection risk assessment.	No - exclude from stage 2	Included	No bacterial heterogeneity	Transmission	Burden	Geographical	Taiwan	1	0		0	0									1
3XWP9DRJ	5L	2015	Lin, Yi-Jun; Liao, Chung-Min	Quantifying the impact of drug combination regimens on TB treatment efficacy and multidrug resistance probability.	Yes - include for stage 2	Included	Included	Bacterial growth	Treatment interventions	Laboratory	Laboratory	1	0		0	0						1	1		1				1	AMI; MOX; BDQ; RIF + AMI; RIF + MOX; RIF + BDQ
Z5AZQWKW	5M	1998	Lipsitch, M; Levin, B R	Population dynamics of tuberculosis treatment: mathematical models of the roles of non-compliance and bacterial heterogeneity in the evolution of drug resistance.	Yes - include for stage 2	Included	Included	Bacterial growth	Treatment interventions	Within-host	Within-host	1	0		0	0						1	1		1				1	ETM	1
WKAILPVR	5N	1997	Lipsitch, M; Levin, B R	The within-host population dynamics of antibacterial chemotherapy: conditions for the evolution of resistance.	Yes - include for stage 2	Included	Included	Bacterial growth	Treatment interventions	Within-host	Within-host	1	0		0	0						1	1		1
UPV4CV2S	5O	2014	Little, Kristen M; Pai, Madhukar; Dowdy, David W	Costs and Consequences of Using Interferon-gamma Release Assays for the Diagnosis of Active Tuberculosis in India.	No - exclude from stage 2	Included	No bacterial heterogeneity	Decision analytic	Interventions + cost effectiveness	Geographical	India	1	0		1	0									1
LYB74DD2	5P	2012	Liu, L. J.; Gao, X. C.	QUALITATIVE STUDY FOR A MULTI-DRUG RESISTANT TB MODEL WITH EXOGENOUS REINFECTION AND RELAPSE	No - exclude from stage 2	Included	No bacterial heterogeneity	Transmission	Theoretical	N/A	N/A	1	0		0	0	1
CBXRNGE7	5Q	2011	Liu, Y. Q.; Sun, Z. D.; Sun, G. Q.; Zhong, Q.; Jiang, L.; Zhou, L.; Qiao, Y. P.; Jia, Z. W.	Modeling Transmission of Tuberculosis with MDR and Undetected Cases	No - exclude from stage 2	Included	No bacterial heterogeneity	Transmission	Burden	Geographical	China	1	0		0	0									1
HKFPR4CA	5R	2010	Liu, Y.; Sun, Z.	A new model for MDR-TB infection with undetected TB cases	No - exclude from stage 2	Included	No bacterial heterogeneity	Transmission	Theoretical	N/A	N/A	1							1
NWELRMCN	5S	2017	Lu, X.; Smare, C.; Kambili, C.; El Khoury, A. C.; Wolfson, L. J.	Health outcomes of bedaquiline in the treatment of multidrug-resistant tuberculosis in selected high burden countries	No - exclude from stage 2	Included	No bacterial heterogeneity	State transition	Treatment interventions + cost effectiveness	Geographical	Estonia; Russia; South Africa; Peru; China; Philippines; India	1	0		0	0									1	1
PC8SKZWM	5T	2009	Luciani, Fabio; Sisson, Scott A; Jiang, Honglin; Francis, Andrew R; Tanaka, Mark M	The epidemiological fitness cost of drug resistance in Mycobacterium tuberculosis.	No - exclude from stage 2	Included	No bacterial heterogeneity	Transmission	Data analysis	Geographical	Cuba; Estonia; Venezuela	1	0		0	0	1
ERE4F4HH	5U	2020	Machlaurin, A.; Dolk, F. C. K.; Setiawan, D.; van der Werf, T. S.; Postma, M. J.	Cost-effectiveness analysis of bag vaccination against tuberculosis in indonesia: A model-based study	No - exclude from stage 2	Included	No bacterial heterogeneity	State transition	Interventions + cost effectiveness	Geographical	Indonesia	1	0		0	0									1
EISG5MMP	5V	2018	Magombedze, G.; Pasipanodya, J. G.; Srivastava, S.; Deshpande, D.; Visser, M. E.; Chigutsa, E.; McIlleron, H.; Gumbo, T.	Transformation Morphisms and Time-to-Extinction Analysis That Map Therapy Duration From Preclinical Models to Patients With Tuberculosis: Translating From Apples to Oranges	No - exclude from stage 2	Included	No bacterial heterogeneity	Bacterial growth	Data analysis	Within-host	Within-host	1								1	Persistence
7S6UJBD8	5W	2019	Malong, Y.; Temgoua, A.; Bowong, S.	MATHEMATICAL ANALYSIS OF A DRUG RESISTANCE IN A TUBERCULOSIS TRANSMISSION MODEL	No - exclude from stage 2	Included	No bacterial heterogeneity	Transmission	Theoretical	N/A	N/A	1	0		0	0	1
DJW34TQ4	5X	2017	McBryde, Emma S; Meehan, Michael T; Doan, Tan N; Ragonnet, Romain; Marais, Ben J; Guernier, Vanina; Trauer, James M	The risk of global epidemic replacement with drug-resistant Mycobacterium tuberculosis strains.	No - exclude from stage 2	Included	No bacterial heterogeneity	Transmission	Burden	N/A	N/A	1	0		0	0									1
3JRFTN2R	5Y	2013	Mehra, M; Cossrow, N; Kambili, C; Underwood, R; Makkar, R; Potluri, R	Assessment of tuberculosis burden in China using a dynamic disease simulation model.	No - exclude from stage 2	Included	No bacterial heterogeneity	Transmission	Burden	Geographical	China	1	0		0	0									1
5PJV4ASJ	5Z	2017	Mehra, M; Kambili, C; Potluri, R; Rhines, A; Singh, V; Thomas, A	Modeling the impact of bedaquiline treatment strategies on the multidrug-resistant tuberculosis burden in India.	No - exclude from stage 2	Included	No bacterial heterogeneity	Transmission + State transition	Treatment interventions	Geographical	India	1	0		0	0									1
ZWG658U4	6A	2018	Menzies, N. A.; Cohen, T.; Hill, A. N.; Yaesoubi, R.; Galer, K.; Wolf, E.; Marks, S. M.; Salomon, J. A.	Prospects for tuberculosis elimination in the United States: Results of a transmission dynamic model	No - exclude from stage 2	Included	No bacterial heterogeneity	Transmission	Burden	Geographical	USA	1	0		1	0						1	1		1	1
77KJFMT8	6B	2012	Menzies, Nicolas A; Cohen, Ted; Lin, Hsien-Ho; Murray, Megan; Salomon, Joshua A	Population health impact and cost-effectiveness of tuberculosis diagnosis with Xpert MTB/RIF: a dynamic simulation and economic evaluation.	No - exclude from stage 2	Included	No bacterial heterogeneity	Transmission	Interventions + cost effectiveness	Geographical	Botswana; Lesotho; Namibia; South Africa; Swaziland	1	0		1	0						1	1		1	1
HTB553T7	6C	2012	Meyer-Rath, Gesine; Schnippel, Kathryn; Long, Lawrence; MacLeod, William; Sanne, Ian; Stevens, Wendy; Pillay, Sagie; Pillay, Yogan; Rosen, Sydney	The impact and cost of scaling up GeneXpert MTB/RIF in South Africa.	No - exclude from stage 2	Included	No bacterial heterogeneity	Decision analytic	Interventions + cost effectiveness	Geographical	South Africa	1	0		1	0						1	1		1
9T5WV8ME	6D	2013	Mills, Harriet L; Cohen, Ted; Colijn, Caroline	Community-wide isoniazid preventive therapy drives drug-resistant tuberculosis: a model-based analysis.	No - exclude from stage 2	Included	No bacterial heterogeneity	Transmission	Data analysis	Geographical	Lesotho	1	0		1	0						1
DU27RNIY	6E	2020	Mpobela Agnarson, A.; Williams, A.; Kambili, C.; Mattson, G.; Metz, L.	The cost-effectiveness of a bedaquiline-containing short-course regimen for the treatment of multidrug-resistant tuberculosis in South Africa	No - exclude from stage 2	Included	No bacterial heterogeneity	State transition	Treatment interventions + cost effectiveness	Geographical	South Africa	1	0		0	0									1	1
I43T3D77	6F	2018	Mugwagwa, Tendai; Stagg, Helen R; Abubakar, Ibrahim; White, Peter J	Comparing different technologies for active TB case-finding among the homeless: a transmission-dynamic modelling study.	No - exclude from stage 2	Included	No bacterial heterogeneity	Transmission	Interventions	Geographical	UK	1	0		0	0									1
FNXRDUJI	6G	2004	Nishiura, Hiroshi; Patanarapelert, Kot; Tang, I Ming	Predicting the future trend of drug-resistant tuberculosis in Thailand: assessing the impact of control strategies.	No - exclude from stage 2	Included	No bacterial heterogeneity	Transmission	Burden	Geographical	Thailand	1	0		0	0							1
TZ2Z9L8T	6H	2021	Otoo, D.; Osman, S.; Poku, S. A.; Donkoh, E. K.	A DETERMINISTIC MODEL FOR THE TRANSMISSION DYNAMICS OF TUBERCULOSIS (TB) WITH OPTIMAL CONTROL	No - exclude from stage 2	Included	No bacterial heterogeneity	Transmission	Interventions	N/A	N/A	1	0		0	0	1
ZZCG8UWV	6I	2021	Otoo, D.; Tilahun, G. T.; Osman, S.; Wole, G. A.	MODELING THE DYNAMICS OF TUBERCULOSIS WITH DRUG RESISTANCE IN NORTH SHOA ZONE, OROMIYA REGIONAL STATE, ETHIOPIA	No - exclude from stage 2	Included	No bacterial heterogeneity	Transmission	Burden	Geographical	Ethiopia	1	0		0	0	1
BL5JFUE8	6J	2021	Otoo, Dominic; Osman, Shaibu; Poku, Stephen Atta; Donkoh, Elvis Kobina	Dynamics of Tuberculosis (TB) with Drug Resistance to First-Line Treatment and Leaky Vaccination: A Deterministic Modelling Perspective	No - exclude from stage 2	Included	No bacterial heterogeneity	Transmission	Theoretical	N/A	N/A	1	0		0	0	1
4MIQA63T	6K	2012	Oxlade, O; Falzon, D; Menzies, D	The impact and cost-effectiveness of strategies to detect drug-resistant tuberculosis.	No - exclude from stage 2	Included	No bacterial heterogeneity	Decision analytic	Treatment interventions + cost effectiveness	N/A	N/A	1	0		1	0						1			1
IM2KUC2D	6L	2010	Oxlade, O; Schwartzman, K; Pai, M; Heymann, J; Benedetti, A; Royce, S; Menzies, D	Predicting outcomes and drug resistance with standardised treatment of active tuberculosis.	No - exclude from stage 2	Included	No bacterial heterogeneity	Decision analytic	Treatment interventions	Geographical	Dominican Republic; Peru; Vietnam; Tanzania; Nicaragua; Gambia; Kenya	1	0		1	0						1	1		1				1	STR; ETM	1
ERAN5XZ8	6M	2021	Pecerska, Julija; Kuhnert, Denise; Meehan, Conor J.; Coscolla, Mireia; de Jong, Bouke C.; Gagneux, Sebastien; Stadler, Tanja	Quantifying transmission fitness costs of multi-drug resistant tuberculosis	Yes - include for stage 2	Included	Included	Transmission	Data analysis	Geographical	Democratic Republic of the Congo	1	0		0	0									1				1	MDR + PZA
4JUH4C5T	6N	2021	Pereira, R. S.; Bauch, C. T.; Penna, T. J. P.; Espindola, A. L.	A nested model for tuberculosis: Combining within-host and between-host processes in a single framework	No - exclude from stage 2	Included	No bacterial heterogeneity	Transmission + Within-host	Treatment interventions	N/A	N/A	1					1
5R4KIE4L	6O	2012	Pho, Mai T; Swaminathan, Soumya; Kumarasamy, Nagalingeswaran; Losina, Elena; Ponnuraja, C; Uhler, Lauren M; Scott, Callie A; Mayer, Kenneth H; Freedberg, Kenneth A; Walensky, Rochelle P	The cost-effectiveness of tuberculosis preventive therapy for HIV-infected individuals in southern India: a trial-based analysis.	No - exclude from stage 2	Included	No bacterial heterogeneity	State transition	Treatment interventions + cost effectiveness	Geographical	India	1	0		1	0						1			1
QHM4TS55	6P	2018	Pienaar, E.	Multifidelity Analysis for Predicting Rare Events in Stochastic Computational Models of Complex Biological Systems	No - exclude from stage 2	Included	No bacterial heterogeneity	Bacterial growth	Theoretical	Within-host	Within-host	1	0		0	0	1
PE8Z78SE	6Q	2018	Pienaar, Elsje; Linderman, Jennifer J; Kirschner, Denise E	Emergence and selection of isoniazid and rifampin resistance in tuberculosis granulomas.	Yes - include for stage 2	Included	Included	Bacterial growth	Data analysis	Within-host	Within-host	1	0		0	0						1	1		1
JTYXRH68	6R	2017	Pinto, C. M. A.; Carvalho, A. R. M.	The HIV/TB coinfection severity in the presence of TB multi-drug resistant strains	No - exclude from stage 2	Included	No bacterial heterogeneity	Transmission	Data analysis	N/A	N/A	1	0		1	0									1
2Q2XMUPK	6S	2019	Pinto, C. M. A.; Carvalho, A. R. M.	Diabetes mellitus and TB co-existence: Clinical implications from a fractional order modelling	No - exclude from stage 2	Included	No bacterial heterogeneity	Transmission	Theoretical	N/A	N/A	1	0		0	diabetes									1
HQZ5VMCF	6T	2021	Qomariyah, N.; Sutimin; Herdiana, R.; Utomo, R. H. S.; Permatasari, A. H.	Stability analysis of a tuberculosis epidemic model with nonlinear incidence rate and treatment effects	No - exclude from stage 2	Included	No bacterial heterogeneity	Transmission	Treatment interventions	Geographical	Indonesia	1	0		0	0									1
ZG5LWMG4	6U	2017	Ragonnet, Romain; Trauer, James M; Denholm, Justin T; Marais, Ben J; McBryde, Emma S	High rates of multidrug-resistant and rifampicin-resistant tuberculosis among re-treatment cases: where do they come from?.	No - exclude from stage 2	Included	No bacterial heterogeneity	Decision analytic	Burden	Geographical	Global	1	0		0	0									1
5QT6I4WK	6V	2014	Raimundo, S. M.; Yang, H. M.; Venturino, E.	THEORETICAL ASSESSMENT OF THE RELATIVE INCIDENCES OF SENSITIVE AND RESISTANT TUBERCULOSIS EPIDEMIC IN PRESENCE OF DRUG TREATMENT	No - exclude from stage 2	Included	No bacterial heterogeneity	Transmission	Burden	N/A	N/A	1	0		0	0	1
DIB6W8VX	6W	2019	Reddy, K. P.; Gupta-Wright, A.; Fielding, K. L.; Costantini, S.; Zheng, A.; Corbett, E. L.; Yu, L.; van Oosterhout, J. J.; Resch, S. C.; Wilson, D. P.; Horsburgh, C. R.; Wood, R.; Alufandika-Moyo, M.; Peters, J. A.; Freedberg, K. A.; Lawn, S. D.; Walensky, R. P.	Cost-effectiveness of urine-based tuberculosis screening in hospitalised patients with HIV in Africa: a microsimulation modelling study	No - exclude from stage 2	Included	No bacterial heterogeneity	State transition	Interventions + cost effectiveness	Geographical	South Africa; Malawi	1	0		1	0									1
N25B7T9Y	6X	2006	Resch, Stephen C; Salomon, Joshua A; Murray, Megan; Weinstein, Milton C	Cost-effectiveness of treating multidrug-resistant tuberculosis.	No - exclude from stage 2	Included	No bacterial heterogeneity	Transmission	Treatment interventions + cost effectiveness	Geographical	Peru	1	0		0	0									1
A2GFGAV5	6Y	2007	Rodrigues, Paula; Gomes, M Gabriela M; Rebelo, Carlota	Drug resistance in tuberculosis--a reinfection model.	No - exclude from stage 2	Included	No bacterial heterogeneity	Transmission	Theoretical	N/A	N/A	1	0		0	0	1
28MK7Z9F	6Z	2019	Romanowski, Kamila; Campbell, Jonathon R; Oxlade, Olivia; Fregonese, Federica; Menzies, Dick; Johnston, James C	The impact of improved detection and treatment of isoniazid resistant tuberculosis on prevalence of multi-drug resistant tuberculosis: A modelling study.	No - exclude from stage 2	Included	No bacterial heterogeneity	Decision analytic	Interventions	Geographical	Global	1	0		0	0						1			1
2FPL4MZF	7A	2019	Ruth, M. M.; Magombedze, G.; Gumbo, T.; Bendet, P.; Sangen, J. J. N.; Zweijpfenning, S.; Hoefsloot, W.; Pennings, L.; Koeken, Vacm; Wertheim, H. F. L.; Lee, P. S.; van Ingen, J.; Deshpande, D.	Minocycline treatment for pulmonary Mycobacterium avium complex disease based on pharmacokinetics/pharmacodynamics and Bayesian framework mathematical models	No - exclude from stage 2	Included	No bacterial heterogeneity	PK/PD	Treatment interventions	Laboratory	Laboratory	0	1	avium	0	0	1
CNYW4JRQ	7B	2015	Sachdeva, Kuldeep Singh; Raizada, Neeraj; Gupta, Radhey Shyam; Nair, Sreenivas Achuthan; Denkinger, Claudia; Paramasivan, Chinnambedu Nainarappan; Kulsange, Shubhangi; Thakur, Rahul; Dewan, Puneet; Boehme, Catharina; Arinaminpathy, Nimalan	The Potential Impact of Up-Front Drug Sensitivity Testing on India's Epidemic of Multi-Drug Resistant Tuberculosis.	No - exclude from stage 2	Included	No bacterial heterogeneity	Transmission	Interventions	Geographical	India	1	0		1	0									1
VCAVMCN2	7C	2014	Salje, Henrik; Andrews, Jason R; Deo, Sarang; Satyanarayana, Srinath; Sun, Amanda Y; Pai, Madhukar; Dowdy, David W	The importance of implementation strategy in scaling up Xpert MTB/RIF for diagnosis of tuberculosis in the Indian health-care system: a transmission model.	No - exclude from stage 2	Included	No bacterial heterogeneity	Transmission	Interventions + cost effectiveness	Geographical	India	1	0		1	0									1
MX7DQULZ	7D	2019	Salvatore, Phillip P; Kendall, Emily A; Seabrook, Dena; Brown, Jessie; Durham, George H; Dowdy, David W	Projecting the impact of variable MDR-TB transmission efficiency on long-term epidemic trends in South Africa and Vietnam.	No - exclude from stage 2	Included	No bacterial heterogeneity	Transmission	Burden	Geographical	South Africa; Vietnam	1	0		1	0									1
7YVNVD8Y	7E	2011	Samandari, Taraz; Bishai, David; Luteijn, Michiel; Mosimaneotsile, Barudi; Motsamai, Oaitse; Postma, Maarten; Hubben, Gijs	Costs and consequences of additional chest x-ray in a tuberculosis prevention program in Botswana.	No - exclude from stage 2	Included	No bacterial heterogeneity	Decision analytic	Interventions + cost effectiveness	Geographical	Botswana	1	0		1	0						1			1
WHSJ8B9W	7F	1997	Sawert, H; Kongsin, S; Payanandana, V; Akarasewi, P; Nunn, P P; Raviglione, M C	Costs and benefits of improving tuberculosis control: the case of Thailand.	No - exclude from stage 2	Included	No bacterial heterogeneity	State transition	Interventions + cost effectiveness	Geographical	Thailand	1	0		1	0									1
6UL8WUZC	7G	1999	Scharfstein, J. A.; Paltiel, A. D.; Weinstein, M. C.; Seage, G. R.; Losina, E.; Craven, D. E.; Freedberg, K. A.	The cost-effectiveness of prophylaxis for Mycobacterium avium complex in AIDS	No - exclude from stage 2	Included	No bacterial heterogeneity	State transition	Treatment interventions + cost effectiveness	Geographical	USA	0	1	avium	1	0
KE2Y5JYI	7H	2013	Schnippel, K; Meyer-Rath, G; Long, L; Stevens, W S; Sanne, I; Rosen, S	Diagnosing Xpert MTB/RIF negative TB: impact and cost of alternative algorithms for South Africa.	No - exclude from stage 2	Included	No bacterial heterogeneity	Decision analytic	Interventions + cost effectiveness	Geographical	South Africa	1	0		1	0						1	1		1	1
LMUEQG24	7I	2011	Sergeev, Rinat; Colijn, Caroline; Cohen, Ted	Models to understand the population-level impact of mixed strain M. tuberculosis infections.	No - exclude from stage 2	Included	No bacterial heterogeneity	Transmission	Theoretical	N/A	N/A	1	0		0	0	1
4UI5X5LT	7J	2012	Sergeev, Rinat; Colijn, Caroline; Murray, Megan; Cohen, Ted	Modeling the dynamic relationship between HIV and the risk of drug-resistant tuberculosis.	Yes - include for stage 2	Included	Included	Transmission	Data analysis	Geographical	Swaziland	1	0		1	0	1								1	1
ZMMG2G2V	7K	2017	Sharma, Aditya; Hill, Andrew; Kurbatova, Ekaterina; van der Walt, Martie; Kvasnovsky, Charlotte; Tupasi, Thelma E; Caoili, Janice C; Gler, Maria Tarcela; Volchenkov, Grigory V; Kazennyy, Boris Y; Demikhova, Olga V; Bayona, Jaime; Contreras, Carmen; Yagui, Martin; Leimane, Vaira; Cho, Sang Nae; Kim, Hee Jin; Kliiman, Kai; Akksilp, Somsak; Jou, Ruwen; Ershova, Julia; Dalton, Tracy; Cegielski, Peter…	Estimating the future burden of multidrug-resistant and extensively drug-resistant tuberculosis in India, the Philippines, Russia, and South Africa: a mathematical modelling study.	No - exclude from stage 2	Included	No bacterial heterogeneity	Transmission	Burden	Geographical	India; Philippines; Russia; South Africa	1	0		1	0						1	1		1	1		1
37T3XFND	7L	2014	Shrestha, S.; Knight, G. M.; Fofana, M.; Cohen, T.; White, R. G.; Cobelens, F.; Dowdy, D. W.	Drivers and trajectories of resistance to new first-line drug regimens for tuberculosis	No - exclude from stage 2	Included	No bacterial heterogeneity	Transmission	Data analysis	N/A	N/A	1	0		0	0	1
IMM5KR3L	7M	2021	Suddin, S.; Bano, E. N.; Yanni, M. H.	Mathematical Modelling of Multidrug-Resistant Tuberculosis with Vaccination	No - exclude from stage 2	Included	No bacterial heterogeneity	Transmission	Interventions	N/A	N/A	1	0		0	0									1
X75RMG32	7N	2015	Suen, S-C; Bendavid, E; Goldhaber-Fiebert, J D	Cost-effectiveness of improvements in diagnosis and treatment accessibility for tuberculosis control in India.	No - exclude from stage 2	Included	No bacterial heterogeneity	Transmission	Interventions + cost effectiveness	Geographical	India	1	0		0	0									1
AX97FY2Y	7O	2014	Suen, Sze-Chuan; Bendavid, Eran; Goldhaber-Fiebert, Jeremy D	Disease control implications of India's changing multi-drug resistant tuberculosis epidemic.	No - exclude from stage 2	Included	No bacterial heterogeneity	Transmission	Interventions	Geographical	India	1	0		0	0									1
KAFEZ9D7	7P	2016	Sumner, T.; Houben, Rmgj; Rangaka, M. X.; Maartens, G.; Boulle, A.; Wilkinson, R. J.; White, R. G.	Post-treatment effect of isoniazid preventive therapy on tuberculosis incidence in HIV-infected individuals on antiretroviral therapy	No - exclude from stage 2	Included	No bacterial heterogeneity	Transmission	Treatment interventions	Geographical	South Africa	1	0		1	0						1
FHHJM9UA	7Q	2016	Sweilam, N. H.; Al-Mekhlafi, S. M.	Numerical study for multi-strain tuberculosis (TB) model of variable-order fractional derivatives	No - exclude from stage 2	Included	No bacterial heterogeneity	Transmission	Theoretical	Geographical	Egypt	1	0		0	0									1	1
7DSCJNLC	7R	2019	Tahir, M.; Shah, S. I. A.; Zaman, G.	Prevention strategy for superinfection mathematical model tuberculosis and HIV associated with AIDS	No - exclude from stage 2	Included	No bacterial heterogeneity	Transmission	Interventions	N/A	N/A	1	0		1	0									1
4MG4VT6F	7S	2010	Thomas, E. G.; Barrington, H. E.; Lokuge, K. M.; Mercer, G. N.	MODELLING THE SPREAD OF TUBERCULOSIS, INCLUDING DRUG RESISTANCE AND HIV: A CASE STUDY IN PAPUA NEW GUINEA'S WESTERN PROVINCE	No - exclude from stage 2	Included	No bacterial heterogeneity	Transmission	Interventions	Geographical	Papua New Guinea	1	0		1	0									1
6AA3R6HN	7T	2016	Trauer, James M; Achar, Jay; Parpieva, Nargiza; Khamraev, Atadjan; Denholm, Justin T; Falzon, Dennis; Jaramillo, Ernesto; Mesic, Anita; du Cros, Philipp; McBryde, Emma S	Modelling the effect of short-course multidrug-resistant tuberculosis treatment in Karakalpakstan, Uzbekistan.	No - exclude from stage 2	Included	No bacterial heterogeneity	Transmission	Treatment interventions	Geographical	Uzbekistan	1	0		0	0									1	1
CDKCTNU8	7U	2014	Trauer, James M; Denholm, Justin T; McBryde, Emma S	Construction of a mathematical model for tuberculosis transmission in highly endemic regions of the Asia-Pacific.	No - exclude from stage 2	Included	No bacterial heterogeneity	Transmission	Interventions	Geographical	Asia-Pacific	1	0		0	0									1
MRUAKEEV	7V	2016	Trauer, James M; Denholm, Justin T; Waseem, Saba; Ragonnet, Romain; McBryde, Emma S	Scenario Analysis for Programmatic Tuberculosis Control in Western Province, Papua New Guinea.	No - exclude from stage 2	Included	No bacterial heterogeneity	Transmission	Interventions + cost effectiveness	Geographical	Papua New Guinea	1	0		0	0									1
KXNCTFAF	7W	2020	Ugwu, K. O.; Onah, I. S.; Mbah, G. C.; Ezeonu, I. M.	Rifampicin resistance patterns and dynamics of tuberculosis and drug-resistant tuberculosis in Enugu, South Eastern Nigeria	No - exclude from stage 2	Included	No bacterial heterogeneity	Transmission	Burden	Geographical	Nigeria	1	0		1	0									1
WCMGZA73	7X	2009	Uys, Pieter W; Warren, Robin; van Helden, Paul D; Murray, Megan; Victor, Thomas C	Potential of rapid diagnosis for controlling drug-susceptible and drug-resistant tuberculosis in communities where Mycobacterium tuberculosis infections are highly prevalent.	No - exclude from stage 2	Included	No bacterial heterogeneity	Transmission	Interventions	Geographical	South Africa	1	0		0	0									1
SB28M2B7	7Y	2017	Verguet, Stephane; Riumallo-Herl, Carlos; Gomez, Gabriela B; Menzies, Nicolas A; Houben, Rein M G J; Sumner, Tom; Lalli, Marek; White, Richard G; Salomon, Joshua A; Cohen, Ted; Foster, Nicola; Chatterjee, Susmita; Sweeney, Sedona; Baena, Ines Garcia; Lonnroth, Knut; Weil, Diana E; Vassall, Anna	Catastrophic costs potentially averted by tuberculosis control in India and South Africa: a modelling study.	No - exclude from stage 2	Included	No bacterial heterogeneity	Transmission	Interventions + cost effectiveness	Geographical	India; South Africa	1	0		1	0									1
YAXAF6DU	7Z	2019	Vesga, Juan F; Hallett, Timothy B; Reid, Michael J A; Sachdeva, Kuldeep Singh; Rao, Raghuram; Khaparde, Sunil; Dave, Paresh; Rade, Kiran; Kamene, Maureen; Omesa, Eunice; Masini, Enos; Omale, Newton; Onyango, Elizabeth; Owiti, Philip; Karanja, Muthoni; Kiplimo, Richard; Alexandru, Sofia; Vilc, Valentina; Crudu, Valeriu; Bivol, Stela; Celan, Cristina; Arinaminpathy, Nimalan	Assessing tuberculosis control priorities in high-burden settings: a modelling approach.	No - exclude from stage 2	Included	No bacterial heterogeneity	Transmission	Interventions	Geographical	Moldova; India; Kenya	1	0		1	0									1
TA4PGIMY	8A	2012	Viljoen, S.; Pienaar, E.; Viljoen, H. J.	A state-time epidemiology model of tuberculosis: Importance of re-infection	No - exclude from stage 2	Included	No bacterial heterogeneity	Transmission	Theoretical	N/A	N/A	1	0		0	0									1
LHNMY68P	8B	2020	Vineet, Bhatia; Rahul, Srivastava; Reddy, K. S.; Mukta, Sharma; Manda, P. P.; Chhabra, N.; Shubhi, Jhalani; Sandip, Mandal; Arinaminpathy, N.; Aditama, T. Y.; Swarup, Sarkar	Ending TB in Southeast Asia: current resources are not enough	No - exclude from stage 2	Included	No bacterial heterogeneity	Transmission	Interventions + cost effectiveness	Geographical	Bangladesh; Bhutan; North Korea; India; Indonesia; Maldives; Myanmar; Nepal; Sri Lanka; Thailand; Timor-Leste	1	0		1	0									1
4W4J7IZF	8C	2021	Weerasuriya, C. K.; Harris, R. C.; Quaife, M.; McQuaid, C. F.; White, R. G.; Gomez, G. B.	Affordability of adult tuberculosis vaccination in india and china: A dynamic transmission model-based analysis	No - exclude from stage 2	Included	No bacterial heterogeneity	Transmission	Interventions + cost effectiveness	Geographical	India; China	1	0		0	0									1
HA34A34Q	8D	2021	Weerasuriya, Chathika K.; Harris, Rebecca C.; McQuaid, C. Finn; Bozzani, Fiammetta; Ruan, Yunzhou; Li, Renzhong; Li, Tao; Rade, Kirankumar; Rao, Raghuram; Ginsberg, Ann M.; Gomez, Gabriela B.; White, Richard G.	The epidemiologic impact and cost-effectiveness of new tuberculosis vaccines on multidrug-resistant tuberculosis in India and China	No - exclude from stage 2	Included	No bacterial heterogeneity	Transmission	Interventions + cost effectiveness	Geographical	India; China	1	0		0	0									1
LKH6BUQD	8E	2012	Winetsky, Daniel E; Negoescu, Diana M; DeMarchis, Emilia H; Almukhamedova, Olga; Dooronbekova, Aizhan; Pulatov, Dilshod; Vezhnina, Natalia; Owens, Douglas K; Goldhaber-Fiebert, Jeremy D	Screening and rapid molecular diagnosis of tuberculosis in prisons in Russia and Eastern Europe: a cost-effectiveness analysis.	No - exclude from stage 2	Included	No bacterial heterogeneity	Transmission	Interventions + cost effectiveness	Geographical	Russia; Eastern Europe; Prisons	1	0		0	0									1
BPLWAMNN	8F	2016	Wirth, D.; Dass, R.; Hettle, R.	Cost-effectiveness of adding novel or group 5 interventions to a background regimen for the treatment of multidrug-resistant tuberculosis in Germany	No - exclude from stage 2	Included	No bacterial heterogeneity	State transition	Treatment interventions + cost effectiveness	Geographical	Germany	1	0		0	0									1
W9PLQW4R	8G	2015	Wolfson, L. J.; Walker, A.; Hettle, R.; Lu, X.; Kambili, C.; Murungi, A.; Knerer, G.	Cost-effectiveness of adding bedaquiline to drug regimens for the treatment of multidrug-resistant tuberculosis in the UK	No - exclude from stage 2	Included	No bacterial heterogeneity	State transition	Treatment interventions + cost effectiveness	Geographical	UK	1	0		0	0									1
VENP29F3	8H	2015	Wolfson, Lara J; Gibbert, Judith; Wirth, Daniel; Diel, Roland	Cost-effectiveness of incorporating bedaquiline into a treatment regimen for MDR/XDR-TB in Germany.	No - exclude from stage 2	Included	No bacterial heterogeneity	Decision analytic	Treatment interventions + cost effectiveness	Geographical	Germany	1													1	1
LJ7SGIVK	8I	2022	Xu, Ao; Wen, Ze-Xuan; Wang, Yue; Wang, Wei-Bing	Prediction of different interventions on the burden of drug-resistant tuberculosis in China: a dynamic modeling study	No - exclude from stage 2	Included	No bacterial heterogeneity	Transmission	Interventions	Geographical	China	1	0		0	0									1
MXYTY685	8J	2017	Xu, R.; Tian, X. H.; Zhang, F. Q.	Global dynamics of a tuberculosis transmission model with age of infection and incomplete treatment	No - exclude from stage 2	Included	No bacterial heterogeneity	Transmission	Theoretical	N/A	N/A	1	0		0	0	1
FY9RF9E6	8K	2018	Yang, J. Y.; Kuniya, T.; Xu, F.; Chen, Y. M.	EVALUATION OF THE TUBERCULOSIS TRANSMISSION OF DRUG-RESISTANT STRAINS IN MAINLAND CHINA	No - exclude from stage 2	Included	No bacterial heterogeneity	Transmission	Interventions	Geographical	China	1	0		0	0									1
8HLNX2WY	8L	2010	Yang, Y. L.; Li, J. Q.; Ma, Z. E.; Liu, L. J.	Global stability of two models with incomplete treatment for tuberculosis	No - exclude from stage 2	Included	No bacterial heterogeneity	Transmission	Theoretical	N/A	N/A	1	0		0	0	1
6LFMLP7R	8M	2019	Yeketi, A. A.; Othman, W. A. M.	A Compartmental Model on the Effect of Quarantine on MDR-TB	No - exclude from stage 2	Included	No bacterial heterogeneity	Transmission	Theoretical	N/A	N/A	1	0		0	0	1
MAITA5PY	8N	2018	Yu, Y.; Shi, Y.; Yao, W.	Dynamic model of tuberculosis considering multi-drug resistance and their applications	No - exclude from stage 2	Included	No bacterial heterogeneity	Transmission	Burden	Geographical	China	1	0		0	0									1
YIBZ5KNT	8O	2018	Zuur, M. A.; Van Asselt, A. D. I.; Van, T. Boveneind-Vrubleuskaya N.; Aleksa, A.; Postma, M. J.; Alffenaar, J. W. C.	Cost-utility analysis of high-dose treatment for intermediatesusceptible, dose-dependent tuberculosis patients	No - exclude from stage 2	Included	No bacterial heterogeneity	State transition	Treatment interventions + cost effectiveness	Geographical	Belarus; The Netherlands	1	0		0	0									1

## Sheet: Extraction Protocol
From each of the papers deemed to capture DR-mycobacteria we extracted the following information:
A working rule was only to extract from papers where it was possible to extract the following information.
Paper information: Publication date, Authors and Title
Status: Whether it should be included in the full text extraction (Stage 2)
Simulation /Mathematical model: Whether the paper contained a model
Model characteristics:
Type – we chose to use five categories here. Models of human populations with transmission of bacteria were defined as either a (1) “transmission” model which dynamically accounts for spread of bacteria between individuals or populations (number of new infections is dependent on how many currently infected) or (2) “state transition” models where the force of infection is an input parameter. (3) “…
Aim – Our models fell under seven categories . Those that modelled (1) “interventions ” without any consideration of economic impact and (2) those that explored costs (“interventions + cost effectiveness”). Due to the focus on drug resistance, we separated out interventions that explored any chemotherapy (e.g. different drug dosing or treatment regimens) for mycobacteria (“treatment interventions…
We then separated out those that estimated “burden ” – these models aimed to provide a quantification of how many individuals were / are / could be infected with resistant M.tb or of the route to infection (e.g. how many DR-M.tb transmitted vs. do novo generation) or explored burden estimation (5).
Models that theoretically explore the interactions between susceptible and resistant strains to, for example. determine stability thresholds are labelled as “theoretical” (6). This also includes models that explore intervention impact on theoretical results such as stability.
Those that aimed to estimate parameters (e.g. fitness costs to resistance or acquisition rates), trends or the impact of varying model structures or components are labelled “data_analysis ” (7).
Setting: For models of human populations, this could be at the global, WHO geographical region, country, or specific subset of the population level (such as prison population). Here, the global setting was used if results of individual country or region level models were combined to give a final result at the global level . For models of bacterial populations, this could be either modelling of in…
Resistance: We aimed to capture data on all resistances that have been modelled and so recorded two types
(1) Theoretical: For models not specific to a disease such as TB; if mono- or multiple-resistances have been captured in the model of theoretical mycobacteria populations without specifying the antibiotics modelled
(2) Actual: For models specific to a disease such as TB; if the model captures resistance to specific drugs with associated parameters / data. Common resistances of mono-resistance to isoniazid or rifampicin and resistance to isoniazid and rifampicin (termed as MDR-) were recorded as well as details of more resistance levels. If a paper modelled rifampicin-resistance as a proxy for MDR we include…
Effect of resistance: We aimed to capture if resistance in the model affected (1) transmission (2) disease progression or (3) operational parameters or structures. For bacterial models, in vitro data giving different growth rates for the resistant bacteria was linked to resistance affecting (2) disease progression. Relapse would be disease progression. Operational parameters included case detecti…
Species: We aimed to capture what specific bacteria in the Mycobacterium genus were being modelled (1) and if there were any additional pathogens (2) or diseases (3) being modelled such as HIV or diabetes.
	We did not distinguish between models that looked at one resistance and then another resistance separately (e.g. looked at spread of isoniazid mono-resistance and then separately as rifampicin mono-resistance – this would be coded as a paper that looked at isoniazid and rifampicin mono-resistance in the same way as a paper that modelled both at the same time).
- Reasons for removal
Removal from stage 1 extraction: Papers that were not deemed to capture DR-mycobacteria were removed from stage 1 of the extraction with the following categorisations for removal:
· Is the publication in English?: If no, remove and classify as “not English”, if yes, proceed to next question.
· Is the publication a journal article?: If no, remove and classify as “not a paper”, if yes, proceed to next question.
· Does the paper contain a mathematical model (as defined in the methods section)?: If no, remove and classify as “no model”, if yes, proceed to next question.
· Does the model include a population of Mycobacterium?: If no, remove and classify as “no MB”, if yes, proceed to next question.
· Does the model include Mycobacterium with antibiotic resistance?: If no, remove and classify as “no resistance”, if yes, proceed to next question.
· If there is a host, is it human only?: If no, remove and classify as “non-human host”, if yes, proceed with stage 1 extraction.
Removal from stage 2 extraction: Papers that were not deemed to capture DR-mycobacteria with bacterial heterogeneity were removed from stage 2 of the extraction with the following categorisations for removal :
· Does the model capture bacterial heterogeneity (as defined in the methods section)?: If no, remove and classify as “no bacterial heterogeneity”, if yes, proceed to next question.
· Is the model purely theoretical?: If yes, remove and classify as “theoretical”, if no, this paper is then included for Stage 2 extraction.

## Sheet: Abbreviations 
AMI	amikacin
AMR	Antimicrobial Resistance
another 1st line	rifampicin, ethambutol, or pyrazinamide
BDQ	bedaquiline,
CLR	clarithromycin
DR	Drug-resistan-(t/ce)
ETM	ethambutol
FQ	undefined fluroquinolone
INH	isoniazid
LZD	linezolid
M.tb	Mycobacterium tuberculosis
MB	Mycobacteria/ium
MDR	Multidrug-resistan-(t/ce)
MDR/RR	multidrug resistant/rifampicin resistant
MOX	moxifloxacin
ODE	ordinary differential equation
PTD	pretomanid
PZA	pyrazinamide
RIF	rifampicin
SLInject	second line injectable antibiotic (from WHO guidelines 2014)
STR	streptomycin
TB	Tuberculosis
XDR	extensively drug resistant

## Sheet: Lists
Status	Removal stage 1	Removal stage 2	Model type	Model aim	Model setting
No - exclude from full text extraction	Full text not available	No bacterial heterogeneity	Transmission	Interventions	Geographical
Yes - include for full text extraction	Not English	Theoretical	State transition	Interventions + cost effectiveness	Other
	Not a paper	Included	Decision analytic	Treatment interventions	Laboratory
	No model		Bacterial growth	Treatment interventions + cost effectiveness	Within-host
	No MB		PK/PD	Burden	N/A
	No resistance		Other	Theoretical
	Non-human host			Data analysis
	Included
