# Supplementary material for: Mathematical models of drug-resistant tuberculosis lack bacterial heterogeneity: A systematic review
Source: PLoS Pathog. 2024 Apr 10;20(4):e1011574. doi: 10.1371/journal.ppat.1011574 (PMC11060536; doi:10.1371/journal.ppat.1011574)
Supplement: S2 Table — (XLSX) [file ppat.1011574.s007.xlsx]

## Sheet: Main
Papers					Model				Data		Setting		Population					Resistance								Heterogeneity
Key	Publication Year	Author	Title	Journal	Model_type	Deterministic_or_stochastic	ODEs	Methodology	Data_origin	Data_type	PH_question	Aim	Population_type	Population_setting	Immune system	MB	other	acquired_or_transmitted_res	Continuum_or_discrete	Transmission aff	Trans how	Disease progression eff	DP how	Operational aff	Ops how	Heterogeneity feature	Fitness	Fitness_how	Mutation_rate	Resistance_aquisition	Output of interest	Conclusions
HHGEC95X	2016	Ayabina, Diepreye; Hendon-Dunn, Charlotte; Bacon, Joanna; Colijn, Caroline	Diverse drug-resistant subpopulations of Mycobacterium tuberculosis are sustained in continuous culture.	Journal of the Royal Society, Interface	bacterial_growth	deterministic	1	repeated simulations twice, for fast and slow growing M.tb; started with three equations, 1 for susceptible populations, 1 for resistant and 1 for resource concentration; equations included a mutation rate, antibiotic effects and different effects on growth rate; equations fitted to experimental data using MCMC; equations then expanded to include many resistant subpopulations by modelling m disti…	Primary_data	Experimental	What are the dynamics of a population of M.tuberculosis including resistant subpopulations, when exposed to INH?	Data analysis	Bacteria	Laboratory	0	M.tuberculosis	0	acquired	Discrete	0	0	1	resistant growth rate lower than susceptible	0	0	Multiple INH resistant populations with different parameters	1	fitness estimated based on model outputs as ratio of growth rates between resistant and sensitive subpopulations	1	calculated as part of the posterior collections of parameters, each mutation gives rise to a different subpopulation	The model explored the dynamics over values of a bacterial population exposed to a single antibiotic, these dynamics covered the mutation rate, growth rate, fitness and death rate	The model explores the heterogeneity present in a bacterial population by having multiple subpopulations with different growth rates, drug effects and carrying capacities. How these sub-populations affect the proportion of resistant bacteria overall is explored. By including the levels of heterogeneity the authors were able to effectively represent the dynamics which lead to an increased likeliho…
LTJKVH6B	2016	Cadosch, Dominique; Abel Zur Wiesch, Pia; Kouyos, Roger; Bonhoeffer, Sebastian	The Role of Adherence and Retreatment in De Novo Emergence of MDR-TB.	PLoS computational biology	bacterial growth	stochastic	0	three compartment model for 3 bacterial subpopulations; bacteria in macrophages, bacteria in granulomas and bacteria in open cavities; each compartment has the same replication rate moderated by a factor accounting for specific growth conditions; each compartment has a density-dependent death rate; bacteria can move between compartments unidirectionally using a migration rate which is multiplied …	Literature	Experimental	What is the risk of de novo resistance emergence under standard treatment regimes and the effect of treatment adherence and retreatment?	Data analysis	Bacteria	Within_host	1	M.tuberculosis	0	acquired	Discrete	0	0	1	fitness cost per resistance mutation (additive)	0	0	Resistance 5 antibiotics possible, with all combinations of the 5, fitness cost stacks, 32 different strain types can coexist	1	small fitness cost of 0.1 for resistance, this cannot be compensated for in the model as it focuses on de novo resistance	1	mutation rate value from literature, specifically chose in vivo values as these are higher than in vitro; also includes backwards mutations	The growth rate of wild type vs MDR TB under antibiotic treatment and the probability of resistance emergence or treatment failure in retreated populations and under different levels of adherence.	By including heterogeneity of resistance (fitness, multiple random mutations that can be gained or lost, compensatory mutations) and bacterial location the model indicated many different paths for MDR TB and "full resistant" TB to emerge under treatment.
INZ3TETN	2013	Ford, Christopher B; Shah, Rupal R; Maeda, Midori Kato; Gagneux, Sebastien; Murray, Megan B; Cohen, Ted; Johnston, James C; Gardy, Jennifer; Lipsitch, Marc; Fortune, Sarah M	Mycobacterium tuberculosis mutation rate estimates from different lineages predict substantial differences in the emergence of drug-resistant tuberculosis.	Nature genetics	bacterial_growth	stochastic	0	4 equations for sensitive, rifampicin, isoniazid and MDR strains; each contains birth rate, death rate, fitness, and a mutation rate; mutation rate is stochastic and drawn from a poisson distribution; compartmental model	both	Experimental	What rate do different lineages of M.tb acquire drug resistance and what role does mutation rate play in this?	Data analysis	Bacteria	Within_host	0	M.tuberculosis	0	acquired	Discrete	0	0	1	fitness cost for resistant strains	0	0	different resistance conferring mutation rate per antibiotic and fitness cost different for each resistant strain	1	between 0-0.9 with increments of 0.1 for resistant strains	1	different mutation rates per lineage for same antibiotics	Number of resistant bacteria in vivo prior to treatment commencing per lineage	The model predicts that MDR strains can evolve before treatment commences and that mutation rates have an effect on the number of resistant mutants. The model was able to predict this when using parameters for both lineage 2 & 4 separately. If difference between RIF, INH and MDR not included would the model have the same outcome?
PE8Z78SE	2018	Pienaar, Elsje; Linderman, Jennifer J; Kirschner, Denise E	Emergence and selection of isoniazid and rifampin resistance in tuberculosis granulomas.	PloS one	bacterial_growth	stochastic	1	agent based ODEs and partial differential equations (PDEs); individual bacteria are agents that grow, divide, die or a phagocytosed by host macrophages; T cells and macrophages are agents that can interact with the bacteria; bacteria are either intracellular replicating, extracellular replicating or extracellular non-replicating and all have different growth rates based on metabolism; includes PK…	Literature	Experimental	"1) assuming infection with a drug-susceptible M.tb strain, when does resistance first emerge within granulomas and with what probability? and 2) how do INH and RIF treatment influence the survival of these resistant bacteria within granulomas?"	Data analysis	Bacteria	Within_host	1	M.tuberculosis	0	acquired	Discrete	0	0	1	0.9 relative fitness for INH resistant strains; 0.8 relative fitness for RIF resistant strains; 0-1 relative fitness in sensitivity analysis for INH and RIF strains	0	0	Two resistant strains in bac growth model with different fitness and compensatory mutations	1	fitness cost to replication rate of wild type	1	the mutation frequency per base pair per generation is proportional to the mutation frequency per base pair per time step, if the time step or generation speed increases, so to does the mutation frequency. Mutation frequency is 10^-10 but is scaled to 10^-5 within the GranSim simulation	Approach is to simulate DR emergence with no antibiotic present, then to apply antibiotic pressure and simulate DR selection, aim is to have dynamics of resistance emerging and being selected for, effectively exploring heteroresistance in a bacterial population.	By including differences in fitness, number of resistant and compensatory mutations the model was able to show that resistance was likely to already be present in a bacterial population before treatment begun. Without including these dynamics it is possible that resistant strains would only emerge in the presence of treatment. The model also suggests that resistant populations replicate at a high…
AML5UPPR	2007	Alavez-Ramirez, Justino; Castellanos, J Rogelio Avendano; Esteva, Lourdes; Flores, Jose Antonio; Fuentes-Allen, Jose Luis; Garcia-Ramos, Gisela; Gomez, Guillermo; Lopez-Estrada, Jesus	Within-host population dynamics of antibiotic-resistant M. tuberculosis.	Mathematical medicine and biology : a journal of the IMA	bacterial_growth	deterministic	1	Models a carrying capacity of bacteria in a lung granuloma; includes RIF and INH resistance which each have a different relative fitness; during reproduction a proportion of resistant mutants emerge; includes antibiotic treatment as a killing rate to sensitive bacteria; bacteria can also be killed by the immune system and this value can be changed to represent immunodeficiency; stability and equi…	Literature	Experimental	What is the efficiency of administering one or two drugs for controlling latent TB when considering the strength of the immune system?	Data analysis	Bacteria	Within_host	1	M.tuberculosis	0	acquired	Discrete	0	0	1	Growth rate for susceptible M.tb different for RIF and INH resistant M.tb	0	0	Two resistant strains in bac growth model with different growth and mutation rates	1	lower growth rate for each resistant strain	1	values from literature for RIF and INH	Number of mono resistant and dual resistant bacteria to rifampicin and isoniazid	The model depicted two subpopulations of resistant M.tb, which allowed the allowed the authors to estimate how different immune responses and antibiotic exposure affected the emergence of resistance. This highlighted the benefit of combination therapy which is more likely to remove a bacterial infection even with a repressed immune system.
SAPUY4SA	2011	Colijn, Caroline; Cohen, Ted; Ganesh, Ayalvadi; Murray, Megan	Spontaneous emergence of multiple drug resistance in tuberculosis before and during therapy.	PloS one	bacterial_growth	stochastic	0	probability distributions; starts with 1 DS bacillus, every division has a probability of resistance occurring; combines bacterial growth and death rates into one parameter of net growth, but separated for sensitive and resistant; separate equation for probability of MDR emerging under single antibiotic exposure with mutation rate*final cell no*DS growth rate*DR growth rate*DR fitness; separate p…	Literature	Experimental	What is the probability of a population MDR M.tb emerging both prior and during antibiotic exposure?	Data analysis	Bacteria	Within-host	1	M.tuberculosis	0	acquired	Discrete	0	0	1	fitness cost affects the division and/or death rate	0	0	fitness distributions + different mutation probability of INH and INH+RIF resistance	1	distribution of relative fitness from 0.2-0.9	1	probability of mutation appearing in population for resistance to one antibiotic followed by probability of a second mutation	The probability P of resistance/dual resistance arising in a bacterial population prior to treatment where fitness between strains can be altered.	Including heterogeneity (fitness, stochastic birth/death) in the population showed that MDR resistant bacteria can arise when the bacteria are growing prior to antibiotic exposure and even in the presence of complete treatment.
EYUCAT7F	2016	Ibarguen-Mondragon, E.; Romero-Leiton, J. P.; Esteva, L.; Burbano-Rosero, E. M.	MATHEMATICAL MODELING OF BACTERIAL RESISTANCE TO ANTIBIOTICS BY MUTATIONS AND PLASMIDS	Journal of Biological Systems	bacterial_growth	deterministic	1	4 types of equations of sensitive and resistant bacteria, bacteriostatic and bactericidal antibiotics; includes carrying capacity; different mutation rates for 4 antibiotics; applies different combinations of antibiotics; stability and equilibrium found;	Literature	Experimental	What is the effectiveness of drug treatments at eliminating DS bacteria and minimising DR bacteria whilst considering resistance evolution through mutations or plasmids?	Theoretical	Bacteria	Within-host	1	M.tuberculosis	0	acquired	Discrete	0	0	1	same fitness cost reduces growth rate for all resistant strains	0		Different mutation rate for each antibiotic resistance	1	base fitness value of 0.6 multiplied by growth rate for resistant bacteria	1	different mutation rate per antibiotic resistance from literature; natural mutation rate estimated relevant to antibiotic resistance	Density of bacteria under different antibiotic regimens and immune responses	The model predicts with a low immune response, resistant bacteria will remain in the system during antibiotic exposure. But with a high immune response, all resistant bacteria can be removed from the system. Bacterial density varied little among resistant bacteria, but was much more varied with sensitive bacteria. This may be due to mutation rates being used as the main differentiator between res…
B6WP33ZM	1985	Almeida, J G; Chacko, C J	Computerized mathematical model of M. leprae population dynamics during multiple drug therapy.	Indian journal of leprosy	bacterial_growth	deterministic	0	Exponential growth equation for bacteria with factor R which includes bacterial doubling, host response to infection and action of bactericidal drug; (P(t) = P(0) * exp (Rt)	Literature	Experimental	What are the population dynamics of M.leprae under different combinations of drugs?	Treatment interventions	Bacteria	Within-host	1	M.leprae	0	acquired	Discrete	0	0	1	growth rate will be different for each resistant strain depending on amount of bactericidal drug	1	kill rate from antibiotics different per resistant strain	resistance to bactericidal and bacteriostatic antibiotics modelled as separate sub-populations	0	no fitness differences in model	1	1x10^6 for both resistant strains	Bacterial population size after exposure to different treatment options	By including resistance in the form of bacteriostatic and bactericidal drugs, the model indicated that the bacterial count would remain high if only 1 type of antibiotic used. If only one type of bacteria was modelled, the outcome would show that 1 drug was enough to clear the bacteria.
6IRJPANT	2012	Ankomah, Peter; Levin, Bruce R	Two-drug antimicrobial chemotherapy: a mathematical model and experiments with Mycobacterium marinum.	PLoS pathogens	bacterial_growth	stochastic	1	8 equations; 1 for each bacteria compartment; compartments are split between fast and slow growing bacteria and then further stratified by resistance status; resistance status ranges from susceptible, resistant to drug 1 or 2 and then resistant to both drugs; has separate function to calculate drug exposure; different growth, death, transfer (latent<>fast-growing) and mutation rates per bacterial…	Primary_data	Experimental	(i)What are the microbiological efficacy of certain drug combos (ii) what is the likelihood of resistance evolving during drug therapy (iii) How adherence affect treatment efficacy?	Treatment interventions	Bacteria	Within-host	1	M.marinum	0	acquired	Discrete	0	0	1	fitness cost reduces growth rate	1	Dosage of antibiotics	different growth rate per antibiotic resistant sub-population for both fast and slow growing bacteria. The fitness cost reduces the growth rates	1	5% fitness cost for resistance which lowers growth rate (unknown fitness cost for bacteria resistant to 2 antibiotics)	1	mutation rate of 10^-3 which multiplies with number of bacteria per subpopulation to calculate probability of mutants occurring	interaction parameter (alpha) between antibiotics, positive value means synergistic, negative means antagonistic, clearance dynamics of resistant bacteria	This model determines how the overall bacterial population evolves in the presence of combination antibiotic therapy for 2 antibiotics and suggests treatment combinations and adherence where dual resistance is likely to appear. This overall trend is dependent on the different sub-populations interacting and competing
9FX8TLRP	2020	Fors, J.; Strydom, N.; Fox, W. S.; Keizer, R. J.; Savic, R. M.	Mathematical model and tool to explore shorter multi-drug therapy options for active pulmonary tuberculosis	PLoS Computational Biology	bacterial_growth	stochastic	1	A simulation system made of a series of connected models which include: bacterial growth, immune system, patient adherence, pharmacokinetics, pharmacodynamics, drug resistance, population/patient outcomes; resistance is modelled as four mono-resistant compartments; includes a carrying capacity of system	Literature	Experimental; Clinical	What is the relative effectiveness of different drug therapy options for TB, including drug therapy for less than 6 months?	Treatment interventions	Bacteria	Within-host	1	M.tuberculosis	0	acquired	Discrete	0	0	1	drug pressure leads to higher mutation during drug therapy	1	different kill rate per antibiotic	different mutation rate per antibiotic resistance during drug therapy, kill rates different per antibiotic and whether outside/inside macrophage	1	relative fitness of 0-1 multiplied by bacterial growth and adjusted for drug effects, no values given, no specific value for resistance	1	mutation rates for each antibiotic resistance different during exposure to antibiotics and no exposure	percentage of patients cured used to measure the effectiveness of antibiotic therapy	The model is complex and aims to reproduce many biological dynamics. It represents them accurately suggesting efficacy of treatments and impacts of non-adherence. This is in part due to the heterogeneity used in the model but no comparison with non-heterogeneity
3XWP9DRJ	2015	Lin, Yi-Jun; Liao, Chung-Min	Quantifying the impact of drug combination regimens on TB treatment efficacy and multidrug resistance probability.	The Journal of antimicrobial chemotherapy	bacterial_growth	stochastic	1	Extension of Ankomah et al (2012) paper with additions of a PK/PD model; two mutation rates in model at a time; PD model is four parameter hill-equation-based-single-drug; compartments are split between fast and slow growing bacteria and then further stratified by resistance status;	Literature	Experimental	What are the impacts of two drug combination regimens and non-adherence on treatment efficacy and what is the probability of MDR occurring?	Treatment interventions	Bacteria	Within-host	0	M.tuberculosis	0	acquired	Discrete	0	0	1	fitness relates to growth rate of bacterial strains	1	treatment efficacy of antibiotics included in calculations, treatment adherence has a probability value	different mutation rates and fitness per antibiotic resistant sub-population, applicable to both slow and fast growing bacteria	1	mean relative fitness value for resistance to each antibiotic: RIF (0.82), INH(0.99), AMI(0.97), MOX(0.72), BDQ (0.98)	1	mutation rate for each antibiotic resistance from literature, treatment efficacy related to mutation rate	Probability rates of resistance appearing to two antibiotics after set period of time	The heterogeneity in the model provided different probabilities of rifampicin resistance arising in combination with other antibiotic resistances, and compares the probabilities between fast growing M.tb and slow growing M.tb. This shows that not all resistance occurs at the same probability and that intermittent treatment adherence increases the probability of resistant populations surviving.
Z5AZQWKW	1998	Lipsitch, M; Levin, B R	Population dynamics of tuberculosis treatment: mathematical models of the roles of non-compliance and bacterial heterogeneity in the evolution of drug resistance.	The international journal of tuberculosis and lung disease : the official journal of the International Union against Tuberculosis and Lung Disease	bacterial_growth	stochastic	1	Same model as Lipsitch 1997, more detail in this paper; model split into two compartments, protected (slow growers, action from antibiotics removed except for rifampicin) and unprotected (fast growers, action from all antibiotics possible); parameters affecting compartments are birth rates, kill/death rates, antibiotic death rate, compartment transfer rate; these parameters are different for the …	Literature	Experimental	What are the effects of spatial heterogeneity and non-compliance on the dynamics of acquired DR-TB?	Treatment interventions	Bacteria	Within-host	1	M.tuberculosis	0	acquired	Discrete	0	0	1	cell division rate different per resistance genotype and fitness cost reduces growth rate	0		different mutation rate per antibiotic resistant genotype, applicable to both slow and fast growing bacteria, different birth and death rates per genotype, different death rates per spatial compartment	1	multiplicative fitness cost which reduces cell division rates by 0/5% for each antibiotic resistant genotype	1	mutation rate per cell division for each antibiotic resistant genotype from literature; scenarios analysis also run with mutation rate increased by 10-fold	The number of times and dynamics of resistant bacteria arises in different scenarios	The model predicts that isoniazid resistance is most likely to emerge first, which has been confirmed clinically. This prediction is possible as the model contains the heterogeneity between resistant bacteria and metabolic states within-host. Model predicts higher mutation rates/higher rates of heterogeneity (decided by a larger carrying capacity in protected compartment) leads to more resistance…
WKAILPVR	1997	Lipsitch, M; Levin, B R	The within-host population dynamics of antibacterial chemotherapy: conditions for the evolution of resistance.	Ciba Foundation symposium	bacterial_growth	stochastic	1	Two models in paper but extraction for second model; two compartment model of protected and unprotected compartments; bacteria can transfer between compartments at rate m; bacteria can be resistant to 2 drugs; the drugs have different effects on the compartments'; the drug effects the birth and death rates, resistance lowers the birth rate and has no death rate	Literature	Experimental	How do temporal and spatial variation in antibiotic efficacy effect the selection of DR M.tb?	Treatment interventions	Bacteria	Within-host	1	M.tuberculosis	0	acquired	Discrete	0	0	1	growth rate different for each resistant strain	1	different kill rate per resistant strain	different mutation rate per antibiotic resistant sub-population, applicable to both slow and fast growing bacteria, different birth and death rates per genotype			1	mutation rate per cell division for each antibiotic resistant genotype	The number of times and dynamics of resistant bacteria arises in different scenarios	The two antibiotics affect the bacteria differently, which leads to resistance arising at different rates. By using in vitro mutation rates and resistance to two antibiotics, the model is able to predict the rate at which resistance to specific antibiotics occur and in what metabolic state.
JYFFZGHG	2020	Faraj, Alan; Clewe, Oskar; Svensson, Robin J; Mukamolova, Galina V; Barer, Michael R; Simonsson, Ulrika S H	Difference in persistent tuberculosis bacteria between in vitro and sputum from patients: implications for translational predictions.	Scientific reports	PK/PD	deterministic	1	pharmacodynamic modelling with an equation for each population; Three compartment model for 3 bacterial subpopulations; fast growers (multiplying), slow growers (semi-dormant) and non-growers (persistent); transfer between compartments related to a change in metabolic activity; includes a carrying capacity of the system but this is only in the fast growers equation; the carrying capacity was esti…	Primary_data	Experimental	Is there a difference between the number of persistent bacteria within TB patients or in vitro, and can a model account for this difference?	Data analysis	Bacteria	Within-host	0	M.tuberculosis		acquired	Discrete	0	0	1	growth rate different for each strain	1	kill rate and clinical conversion factor different between states	different growth states with different growth rates	0		0	different growth rates determine persistent bacteria and first order transfer rates between metabolic states	Number of persistent bacteria (or phenotypically resistant) in vitro and in vivo, the latter testing three methods of calculating the clinical conversion factor for in vitro data.	By including different bacterial growth states the model was able to capture the rise of phenotypic resistance in TB patients that is not replicated on the same scales in vitro
I3VSDWAD	2014	Drusano, George L; Neely, Michael; Van Guilder, Michael; Schumitzky, Alan; Brown, David; Fikes, Steven; Peloquin, Charles; Louie, Arnold	Analysis of combination drug therapy to develop regimens with shortened duration of treatment for tuberculosis.	PloS one	PK/PD	deterministic	1	first two are concentration time curves for two antibiotics; third is impact of drug exposure on susceptible bacterial population; fourth and fifth the impact on resistant subpopulations; bacterial equations have the format of birth - death; birth is number of organisms*growth rate*carry capacity; death is number of organisms*kill rate*antibiotic effect	Primary_data	Experimental	What is the optimal combination of LZD and RIF therapy to treat TB?	Treatment interventions	Bacteria	Laboratory	0	M.tuberculosis	0	acquired	Discrete	0	0	1	growth rate different for each resistant strain	1	antibiotic kill rate different for DS and two DR bacteria	different growth rates per antibiotic resistant sub-population	0		0	growth rates and kill rates different for each resistant strain	interaction parameter (alpha) between antibiotics, positive value means synergistic, negative means antagonistic;	Two resistant bacterial sub-populations (resistant to two separate antibiotics) are modelled separately by experimentally determined bacterial concentrations but interact through the carrying capacity of the system. This allows the sub-populations to compete with each other. The model is parameterised with experimental data and estimates the probability of population eradication.
227NKME6	2020	Kendall, E. A.; Malhotra, S.; Cook-Scalise, S.; Dowdy, D. W.; Denkinger, C. M.	Clinical impact of rapid drug susceptibility testing to accompany fluoroquinolone-containing universal tuberculosis regimens: A markov model	Clinical infectious diseases : an official publication of the Infectious Diseases Society of America	state_transition	stochastic	0	markov model of a TB epi model of representative cohorts; undiagnosed/diagnosed and then stratifications for DST and failing or successful treatment; resistance to drugs occurs when treatment begins; resistance is specific to the drugs used in the treatment regimen; resistance is acquired based on the treatment and no mutation rate; resistance at start of model represented by percentage of resist…	Literature	Experimental; Epidemiology; WHO	What is the optimal FQ-DST strategy when considering possible regimens, patient population and resources available for a novel FQ based treatment for MDR/RR and DS TB?	Interventions	Human	Community	0	M.tuberculosis	HIV	acquired	Discrete	0	0	1	relapse rate depends on drug resistance status	1	different treatment regimens depending on resistance status; gene xpert sensitivity different depending on resistant status	resistance to MOX modelled as high and low	0		0	risk/probability of resistance being acquired for different resistant states	Number of successful MOX-resistant TB cases treated and detected	The authors wanted to estimate how different DST approaches would affect treatment outcomes for a new regimens. In order to estimate this accurately it is important to represent all or as many possible resistances that may arise during treatment. By doing so the authors were able to have an accurate estimate of how successful this new treatment regimen would be and how effective DST approaches wo…
ERAN5XZ8	2021	Pecerska, Julija; Kuhnert, Denise; Meehan, Conor J.; Coscolla, Mireia; de Jong, Bouke C.; Gagneux, Sebastien; Stadler, Tanja	Quantifying transmission fitness costs of multi-drug resistant tuberculosis		transmission	stochastic	1	A SEIT model where S=susceptible, E=exposed, I=infected, T=treatment, model is stratified by resistance status; the model was stochastically simulated and a transmission tree created; then using MCMC was fit to a genetic data set; resistance was categorised as MDR with 6 different PZA resistance mutations; at each time step a new PZA mutation lineage was sampled	Primary_data	Genetic	What is the value of the transmission fitness cost of drug resistant M.tb strains from a genomic data set?	Data analysis	Human	Community	0	M.tuberculosis	0	both	Discrete	1	R0 separate value for resistant strains	1	death rate of infected patients depends on resistant status of infecting strain (6 possible values)	1	treatment, recovery, and relapse rate lower for resistant strains	6 different PZA resistant compartments in the MDR compartment sampled at different time points	1	relative transmission fitness compared to sensitive strain	1	estimated mutation rate of 0.04 per year for all drug resistance	R0 for MDR strain and PZA resistant strains	The authors wanted to estimate transmission fitness cost of MDR TB and PZA resistant TB in their genetic dataset, they did this by separating out the different 6 PZA mutations into different modelled strains and estimated PZA resistance comes with a fitness cost of 36%
HVEJP2CZ	2008	Basu, Sanjay; Orenstein, Evan; Galvani, Alison P	The theoretical influence of immunity between strain groups on the progression of drug-resistant tuberculosis epidemics.	The Journal of infectious diseases	transmission	deterministic	1	Uses a "history based" model over a traditional "status" based model where the number of latent and active TB cases are tracked, including previous exposure to each strain; has uninfected, latent and active TB compartments; fitness and treatment efficacy decreased with each resistant mutation; parameters include fraction of infectious TB cases, detection and treatment rate, cured patients, propor…	Literature	Experimental; Epidemiology; WHO	What is the influence of immunogenic diversity on DR TB prevalence?	Data analysis	Human	Community	1	M.tuberculosis	HIV	both	Discrete	1	Fitness value of strains treated as transmission fitness	1	cross-immunity varies by each strain and resistance depending on different genetic groups	1	treatment efficacy reduced by 12% for resistant strains	fitness distributions for transmission of bacterial populations	1	relative transmission fitness distribution between 0.1-1; fitness decreased with each resistant conferring mutation	0	0.008 - 0.18 range of resistance acquisition proportion for patients who fail treatment	Annual risk of infection with drug resistant strains in populations with and without HIV	By including various fitness levels of DR TB, which is understood to affect DR TB prevalence, the model could explore how immunogenicity affects a variety of strains of DR TB and their prevalence. It was found that low cross immunity and high fitness levels were proportionate with high DR TB prevalence
8TI472QC	2004	Blower, Sally M; Chou, Tom	Modelling the emergence of the 'hot zones': tuberculosis and the amplification dynamics of drug resistance.		transmission	stochastic	1	Uses the mass action theory for transmission; amplifier model where resistance can be acquired, transmitted or amplified (resistances stack); 4 difference equations form the structure (susceptible, latent, infectious, recovered) which are stratified by strain; up to 4000 strains can coexist with different fitness, cure rates and resistance implication probability; monte carlo method used to rando…	Literature	WHO	What is the evolutionary emergence and key casual factors of hot zones of MDR TB?	Data analysis	Human	Community	0	M.tuberculosis	0	both	Discrete	1	Relative fitness value of strains affects transmissibility rate	1	progression from latent infection different for each strain including resistant strains	1	treatment, case-finding, cure rates different for each strain including resistant strains	fitness distributions for transmission of bacterial populations	1	relative fitness distribution between 0.5-1.5	0	resistance can be acquired or amplified during antibiotic exposure, amplified resistance determined by a Kronecker delta function	Pre MDR/MDR/post MDR prevalence	The incidence of MDR cases predicated agreed with the WHO data, the authors were able to do this by including large amounts of heterogeneity in the resistance characteristics to replicate many evolutionary pathways
828V5T2M	2004	Cohen, Ted; Murray, Megan	Modelling epidemics of multidrug-resistant M. tuberculosis of heterogeneous fitness.	Nature medicine	transmission	deterministic	1	TB transmission compartmental model with susceptible, latent slow progression, latent fast progression, infectious detected, infectious undetected, failed therapy and cured, all stratified by drug susceptible, unfit MDR and fit MDR; different fitness cost value for unfit and fit strains, fixed value of 0.7 for unfit and range of -0.2-0.2 for fit; fitness affects transmission parameter	Literature	Epidemiology; WHO	How do different fitness values of MDR TB strains affect the spread of TB disease?	Data analysis	Human	Community	0	M.tuberculosis	0	both	Discrete	1	Fitness cost for MDR strain affects transmission rate, unfit was 0.7 and fit was 0.2 to (-0.2)	1	proportion of treatment failure leads to acquiring fit or unfit MDR TB, which immediately enters fit or unfit MDR TB latent states, the route of disease progression is longer for resistant strains than sensitive strains	1	treatment efficacy lower for resistant strain	unfit and fit MDR strains	1	MDR strains have a fitness cost that affects their transmission parameter; there is a fit and unfit strain; fit strain has fitness cost of 0.2 - (-0.2); unfit strain has fitness cost of 0.7	0	resistance is acquired at a proportion from failing treatment, 0.03 for unfit MDR TB and 0.0003 for fit MDR TB	Long term projections of MDR TB epidemic considering different fitness levels.	Including the different fitness levels indicated that controlling the TB epidemic requires a combination of treatment and transmission reduction, but a relatively fit MDR TB strain may still outcompete drug sensitive strains; MDR TB was selected for when treatment became available in the model followed by continual transmission and selection of MDR TB. The different fitness costs indicated the im…
TYWNNLPV	2015	Knight, Gwenan M; Colijn, Caroline; Shrestha, Sourya; Fofana, Mariam; Cobelens, Frank; White, Richard G; Dowdy, David W; Cohen, Ted	The Distribution of Fitness Costs of Resistance-Conferring Mutations Is a Key Determinant for the Future Burden of Drug-Resistant Tuberculosis: A Model-Based Analysis.	Clinical infectious diseases : an official publication of the Infectious Diseases Society of America	transmission	both	1	difference equations; natural history structure with latent and active disease states; vector for relative fitness; fitness values drawn from a distribution; resistance calculated using a weighted average; 6 level compartment model with 5 levels of different fitness transmission values	Literature	Experimental; Epidemiology; WHO	How does heterogeneity in the transmission fitness cost impact the future burden of DR TB?	Data analysis	Human	Community	0	M.tuberculosis	0	both	Discrete	1	relative fitness of strain affects transmission rate	0		1	treatment success proportion different for DS and DR strains	fitness distributions for transmission rate of bacterial populations	1	relative transmission fitness beta distribution between 0-1 parameterised from experimental data	0	0.008 probability of acquiring resistance during treatment with range between 0-1	DR TB prevalence	DR TB prevalence is dependent on the fitness of the strain of M.tb. DR TB prevalence changes from 3 in 100,000 to 17 in 100,000 if the fitness goes from 0.5 to 0.9. Therefore heterogeneity in transmission fitness value for resistant mutations is important to take into account when projecting DR TB prevalence, but more importantly the variability of the distribution of fitness costs changed the pr…
4UI5X5LT	2012	Sergeev, Rinat; Colijn, Caroline; Murray, Megan; Cohen, Ted	Modelling the dynamic relationship between HIV and the risk of drug-resistant tuberculosis.	Science translational medicine	transmission	deterministic	1	6 compartments for Susceptible, Latently infected and Infectious, HIV + or -; further compartments for mycobacteria for drug resistance and reproductive fitness; mycobacterial states can have n mutations and k compensatory mutations	Literature	WHO; Epidemiology; Experimental	Why do HIV-coinfected TB patients suffer an increased risk of DR TB compared to other TB patients?	Data analysis	Human	Community	1	M.tuberculosis	HIV	both	Discrete	0	transmission is included in this model but does not change according to resistance	1	a reduction in fitness from resistant conferring mutations led to a decreased ability for disease progression and reactivation	1	treatment efficacy different for combination of resistance	multiple resistant strains with compensatory mutations, different fitness costs and differential fitness in HIV patients	1	relative fitness cost of 0.07 per resistance conferring mutation, and relative fitness gain of 0.06 per compensatory mutation; maximum possible values for fitness of each type of resistance accompanied by compensatory mutations are 0.99 for DR TB, 0.98 for MDR TB, and 0.97 for XDR TB with gain per compensatory mutation of (0.8-1.0) *0.06	0	0.87 (0.78-0.96) probability of resistance acquisition per treatment failure	DR/MDR/XDR TB prevalence in HIV positive and negative populations	The model allows them to explore changes in the fitness in the population over time. The model estimated prevalence accurately however the role heterogeneity played here was unclear. Sensitivity analysis showed that fitness did not make a noticeable difference, and that all resistances had the same probability of emerging. From figure 5, fitness seems to have an effect in an HIV+ population, but …
4XDUZVHI	2006	Cohen, Ted; Lipsitch, Marc; Walensky, Rochelle P; Murray, Megan	Beneficial and perverse effects of isoniazid preventive therapy for latent tuberculosis infection in HIV-tuberculosis coinfected populations.	Proceedings of the National Academy of Sciences of the United States of America	transmission	deterministic	1	Extended model from Cohen et al 2004 with added HIV dimension and heteroresistance; exact same model repeated twice, one half with HIV and the population can move from without HIV to with HIV; heteroresistance included as three circulating strains as susceptible/fit resistant/unfit resistant strains with slow/fast/mixed latent states possible for all resistant strains; TB transmission compartment…	Literature	Epidemiology; WHO	What is the effect of Isoniazid Preventive Therapy on the transmission dynamics of DS and DR TB in HIV-TB coinfected populations?	Treatment interventions	Human	Community	0	M.tuberculosis	HIV	both	Discrete	1	relative fitness affects transmission rate; relative fitness of unfit resistant strain was 0.3; relative fitness of fit resistant strain was 1.0	1	different rates of disease progression depending on fit/unfit MDR strain	1	treatment efficacy lower for resistant strain	unfit and fit MDR strains	1	Relative transmission fitness for unfit MDR (0.3) and fit MDR (1)	0	rate of acquiring drug resistance per year based on mortality and rate of resistance detected in population	DR TB prevalence when IPT is used in TB and HIV populations	The authors reused the basic model structure from their 2004 paper as this paper had a good prediction of TB and DR TB prevalence. Here they added in HIV and compartments for heteroresistance. This model is measuring the effectiveness of IPT and including a more realistic representation of DR TB. The model suggests that widespread use of IPT may promote an increase of DR TB due to (i) competition…

## Sheet: Extraction protocol
From each of the papers deemed to capture DR-mycobacteria with bacterial heterogeneity we extracted the following information:
Paper information:	Publication date, Authors, and Title
Model information:	Model_type: as for Stage 1
	Deterministic or stochastic: If the model included any random processes, then we termed it stochastic. If analysis explored deterministic models, followed by more complex stochastic models we said that the paper used “both”.
	ODE: If the model contained ordinary differential equations, (1) “1” for yes and (2) “0” for no.
Methodology: the aim of this section was to record what mathematical methodologies were used to construct the model so that methodologies could be repeated if wished, free text, subjective
Data information (we aimed to capture data used in models but also methods of using said data):
Data origin: Data used to validate models could either be obtained from (1) “primary data” where the authors had generated their own data or (2) “Literature” data where the data was sourced from the literature.
Data type: Data used in the models may fall into different categories with some models using a combination of categories , (1) “Clinical” data was sourced from clinical trials or studies , (2) “Epidemiology” data came from any epidemiology studies such as case-control studies, cohort studies or mathematical modelling of an epidemiologic question and extends to include population level information…
Setting information (we aimed to capture where models were set and the context they were situated in):
Public health question: We distilled the aim of the paper into one question, so it was easily summarised for us and to spot any trends in public health questions asked.
Aim: same as for stage 1
Population information (we aimed to capture what population type the model was simulating):
Population type: We expected there to be two population types modelled in mycobacteria models (1) “human” population models where human hosts infected with a mycobacterial population were the main focus and (2) “bacterial” population models where resistant and non-resistant bacteria were the main focus
Population setting: We found that the target population could be set in different circumstances such as (1) “Within host” where a bacterial population is being modelled within a human host, (2) “Laboratory” where a bacterial population is being modelled with a laboratory setting, or (3) “community” where infected human hosts are modelled in a non-specific setting, (4) “hospital ” where infected h…
Immune system: We wanted to record if any models included the immune system such as compartments for immune response, host killing rates or macrophages for example, (1) “1” for yes and (2) “0” for no.
MB: Record what mycobacterial species the model is simulating
Other: Record other diseases such as HIV or diabetes that are also included in the model.
Resistance information (how was resistance captured in the model)
Acquired or transmitted: resistant TB can be either (1) “acquired” where resistant mycobacterial strains arise in a susceptible mycobacterial population or (2) “transmitted” where resistant mycobacterial strains pass from host to host (human models only)
Discrete or continuous: antibiotic resistance exists as a continuum in a bacterial population, so we wanted to capture if models included resistance as this continuum (1) or if they used multiple discrete (2) definitions that match clinical categorisations
Transmission affected: We wanted to record if resistance in the model affected the transmission of resistant bacteria compared to susceptible bacteria, (1) “1” for yes and (2) “0” for no.
Transmission how: Free text to record the mathematical application of transmission difference.
Disease progression affected: We wanted to record if resistance in the model affected the disease progression of resistant bacteria compared to susceptible bacteria, (1) “1” for yes and (2) “0” for no. Examples of this could include mutational rates, resistant specific latent states and fitness for bacterial growth models only.
DP how: free text to record the mathematical application of disease progression difference.
Operational affected: We wanted to record if resistance in the model affected the operational effects of resistant bacteria compared to susceptible bacteria (1) “1” for yes and (2) “0” for no. Examples of this included treatment success and disease detection.
Ops how: free text to record the mathematical application of operational difference.
Heterogeneity information:
Fitness: did the model include a different fitness for antibiotic resistant bacteria from antibiotic susceptible bacteria? (1) “1” for yes and (2) “0” for no.
Fitness how: we recorded how fitness is calculated and used in the model, free text
Mutation rate: did the model include a rate at which mutations that confer resistance occur in a bacterial population? (1) “1” for yes and (2) “0” for no.
Resistance acquisition: we recorded how resistance was developed or acquired in the model as not all models had a base mutation rate
Population stratification: we recorded what characteristics of a population were used to separate the population into different categories with different characteristics. These differences could be reflected by parameters changes for as resistance, fitness, metabolic state or natural history
Natural history: we recorded how, if any, natural history states of the disease were included in the model, such as latency. Free text
Output of interest: We wanted to know what was the main mathematical output that the model was aiming for, e.g. difference in growth rate
Conclusions: We wanted to know how heterogeneity affected the outcome and conclusions of the model (free text, subjective)

## Sheet: Abbreviations 
AMI	amikacin
AMR	Antimicrobial Resistance
another 1st line	rifampicin, ethambutol, or pyrazinamide
BDQ	bedaquiline,
CLR	clarithromycin
DR	Drug-resistan-(t/ce)
ETM	ethambutol
FQ	undefined fluroquinolone
INH	isoniazid
LZD	linezolid
M.tb	Mycobacterium tuberculosis
MB	Mycobacteria/ium
MDR	Multidrug-resistan-(t/ce)
MDR/RR	multidrug resistant/rifampicin resistant
MOX	moxifloxacin
ODE	ordinary differential equation
PTD	pretomanid
PZA	pyrazinamide
RIF	rifampicin
SLInject	second line injectable antibiotic (from WHO guidelines 2014)
STR	streptomycin
TB	Tuberculosis
XDR	extensively drug resistant
